# Supplementary material for: Precise Species Identification for Enterobacter: a Genome Sequence-Based Study with Reporting of Two Novel Species, Enterobacter quasiroggenkampii sp. nov. and Enterobacter quasimori sp. nov
Source: mSystems. 2020 Aug 4;5(4):e00527-20. doi: 10.1128/mSystems.00527-20 (PMC7406230; doi:10.1128/mSystems.00527-20)
Supplement: DATA SET S1 [file mSystems.00527-20-sd001.xlsx]

## Sheet: Sheet1
assembly_accession	genus	species	infraspecific_name	nt_accessions/SRA	note
GCA_001484765.1	[Erwinia]	teleogrylli	SCU-B244	LLXO00000000	genus not defined yet
GCA_000248015.1	Atlantibacter	hermannii	NBRC 105704	BAFF00000000
N/A	Atlantibacter	subterranea	DSM 16208	SRR3502980
GCA_004343195.1	Biostraticola	tofi	DSM 19580	SMCR00000000
GCA_000735355.1	Buttiauxella	agrestis	ATCC 33320	JMPI00000000
GCA_001654925.1	Buttiauxella	brennerae	ATCC 51605	LXER00000000
GCA_001654915.1	Buttiauxella	ferragutiae	ATCC 51602	LXEQ00000000
GCA_001654835.1	Buttiauxella	gaviniae	ATCC 51604	LXEP00000000
GCA_003601925.1	Buttiauxella	izardii	CCUG 35510	QZWH00000000
GCA_001654865.1	Buttiauxella	noackiae	ATCC 51607	LXEO00000000
GCA_003818135.1	Buttiauxella	warmboldiae	CCUG 35512	RPOH00000000
GCA_011808225.1	Cedecea	colo	ZA_0188	SOYS00000000
GCA_000412335.2	Cedecea	davisae	DSM 4568	ATDT00000000
GCA_900635955.1	Cedecea	lapagei	NCTC 11466	LR134201
GCA_001571265.1	Cedecea	neteri	NBRC 105707	BCTL00000000
GCA_900460855.1	Citrobacter	amalonaticus	NCTC 10805	UFVN00000000
GCA_002075345.1	Citrobacter	braakii	ATCC 51113	NAEW00000000
GCA_900079995.1	Citrobacter	europaeus	97/99	FLYB00000000
GCA_000312465.1	Citrobacter	freundii	MTCC 1658	ANAV00000000
N/A	Citrobacter	gillenii	CIP 106783	ERR664249
GCA_900446925.1	Citrobacter	koseri	NCTC 10786	UAVY00000000
N/A	Citrobacter	murliniae	CIP 104556	ERR664250
GCA_000826205.1	Citrobacter	pasteurii	CIP 55.13	CDHL00000000
GCA_002042885.1	Citrobacter	portucalensis	A60	MVFY00000000
GCA_000759815.1	Citrobacter	rodentium	NBRC 105723	BBNA00000000
GCA_000759835.1	Citrobacter	sedlakii	NBRC 105722	BBNB00000000
GCA_000759755.1	Citrobacter	werkmanii	NBRC 105721	BBMW00000000
GCA_900638065.1	Citrobacter	youngae	NCTC 13709	LR134485
GCA_001277255.1	Cronobacter	condimenti	LMG 26250	CP012264
GCA_001277235.1	Cronobacter	dublinensis	LMG 23823	CP012266
GCA_001277215.2	Cronobacter	malonaticus	LMG 23826	CP013940
GCA_001277195.1	Cronobacter	muytjensii	ATCC 51329	CP012268
GCA_000982825.1	Cronobacter	sakazakii	ATCC 29544	CP011047
GCA_000027065.2	Cronobacter	turicensis	z3032	FN543093
GCA_001277175.1	Cronobacter	universalis	NCTC 9529	CP012257
GCA_003332275.1	Edaphovirga	cremea	DSM 105170	QOVA00000000
GCA_003363015.1	Enterobacillus	tribolii	DSM 103736	QRAP00000000
GCA_001521715.1	Enterobacter	asburiae	ATCC 35953	CP011863
GCA_900324475.1	Enterobacter	bugandensis	EB-247	LT992502
GCA_900185905.1	Enterobacter	cancerogenus	ATCC 33241	FYBA00000000
GCA_001984825.2	Enterobacter	chengduensis	WCHECh050004	CP043318
GCA_003594915.1	Enterobacter	chuandaensis	090028	QZCS00000000
GCA_000025565.1	Enterobacter	cloacae	ATCC 13047	CP001918
GCA_009660455.1	Enterobacter	dissolvens	ATCC 23373	WJWQ00000000
GCA_001729745.1	Enterobacter	hoffmannii	DSM 14563	CP017186
GCA_001875655.1	Enterobacter	hormaechei	ATCC 49162	MKEQ00000000
GCA_003594935.1	Enterobacter	huaxiensis	WCHEHu090008	QZCT00000000
GCA_001729765.1	Enterobacter	kobei	DSM 13645	CP017181
GCA_001750725.1	Enterobacter	ludwigii	EN-119	CP017279
GCA_000211415.1	Enterobacter	mori	LMG 25706	AEXB00000000
GCA_009176645.1	Enterobacter	oligotrophica	CCA6	AP019007
GCA_004331385.1	Enterobacter	quasihormaechei	WCHEQ120003	SJON00000000
GCA_003964905.1	Enterobacter	quasimori	WCHEM090044	RXRX00000000
GCA_001039365.2	Enterobacter	quasiroggenkampii	WCHECl-1060	LFDQ00000000
GCA_003964805.1	Enterobacter	quasiroggenkampii	WCHEn090040	RXSJ00000000	not type strain
GCA_001729805.1	Enterobacter	roggenkampii	DSM 16690	CP017184
GCA_002939185.1	Enterobacter	sichuanensis	WCHECL1597	POVL00000000
GCA_001654845.1	Enterobacter	soli	ATCC BAA-2102	LXES00000000
GCA_900021175.1	Enterobacter	timonensis	mt20	FCOP00000000
GCA_004331265.1	Enterobacter	wuhouensis	WCHEW120002	SJOO00000000
GCA_001729785.1	Enterobacter	xiangfangensis	LMG 27195	CP017183
N/A	Escherichia	albertii	Albert 19982	ERR162699
GCA_003697165.2	Escherichia	coli	ATCC 11775	CP033092
GCA_000026225.1	Escherichia	fergusonii	ATCC 35469T	CU928158
GCA_002900365.1	Escherichia	marmotae	HT073016	CP025979
GCA_000463115.2	Franconibacter	helveticus	LMG 23732	AWFX00000000
GCA_000621185.1	Franconibacter	pulveris	DSM 19144	JHYZ00000000
GCA_002291425.1	Gibbsiella	quercinecans	FRB97	CP014136
GCA_002006995.1	Izhakiella	australiensis	D4N98	MRUL00000000
GCA_900115045.1	Izhakiella	capsodis	N6PO6	FOVC00000000
GCA_000215745.1	Klebsiella	aerogenes	KCTC 2190	CP002824
GCA_900978845.1	Klebsiella	africana	CIP 111653	CAAHGQ000000000
GCA_900200035.1	Klebsiella	grimontii	06D021	FZTC00000000
GCA_003261575.2	Klebsiella	huaxiensis	WCHKl090001	CP036175
GCA_002925905.1	Klebsiella	michiganensis	DSM 25444	PRDB00000000
GCA_001598695.1	Klebsiella	oxytoca	NBRC 105695	BCZK00000000
GCA_902158725.1	Klebsiella	pasteurii	CIP 111696	CABGHC000000000
GCA_006364295.1	Klebsiella	pneumoniae	FDAARGOS_775	CP040993
GCA_000751755.1	Klebsiella	quasipneumoniae	01A030	CCDF00000000
GCA_002269255.1	Klebsiella	quasivariicola	KPN1705	CP022823
GCA_902158555.1	Klebsiella	spallanzanii	CIP 111695	CABGGS000000000
GCA_000828055.2	Klebsiella	variicola	DSM 15968	CP010523
GCA_000735365.1	Kluyvera	ascorbata	ATCC 33433	JMPL00000000
GCA_001571285.1	Kluyvera	cryocrescens	NBRC 102467	BCTM00000000
GCA_001654985.1	Kluyvera	georgiana	ATCC 51603	LXEU00000000
GCA_900635475.1	Kluyvera	intermedia	NCTC 12125	LR134138
N/A	Kluyvera	sichuanensis	SCKS090646	JABBJF000000000	not published yet
GCA_900116535.1	Kosakonia	arachidis	Ah-143	FPAU00000000
GCA_001975225.1	Kosakonia	cowanii	888-76	CP019445
GCA_001658025.1	Kosakonia	oryzae	Ola 51	CP014007
GCA_900094925.1	Kosakonia	oryzendophytica	REICA_082	FMAY00000000
GCA_900094795.1	Kosakonia	oryziphila	REICA_142	FMBC00000000
GCA_900184035.1	Kosakonia	pseudosacchari	JM-387	FXWP00000000
GCA_004331415.1	Kosakonia	quasisacchari	WCHKQ120001	SJOP00000000
GCA_000280495.2	Kosakonia	radicincitans	DSM 16656	CP018016
GCA_000300455.3	Kosakonia	sacchari	SP1	CP007215
GCA_000735515.1	Leclercia	adecarboxylata	ATCC 23216	JMPM00000000
GCA_900635465.1	Lelliottia	amnigena	NCTC 12124	LR134135
GCA_002271215.1	Lelliottia	jeotgali	PFL01	CP018628
GCA_008244655.1	Lelliottia	nimipressuralis	CICC 24156	VTFR00000000
GCA_003096015.2	Limnobaculum	parvum	HYN0051	CP029185
GCA_001655675.1	Mangrovibacter	phragmitis	MP23	LYRP00000000
GCA_003182475.1	Mangrovibacter	plantisponsor	DSM 19579	QGTS00000000
GCA_000321045.1	Metakosakonia	massiliensis	JC163	CAEO00000000
GCA_001598855.1	Pluralibacter	gergoviae	NBRC 105706	BCZS00000000
N/A	Pluralibacter	pyrinus	ATCC 49851	SRR6219938
GCA_000164865.1	Pluralibacter	lignolyticus	SCF1	CP002272
GCA_000759795.1	Pseudescherichia	vulneris	NBRC 102420	BBMZ00000000
GCA_003315335.1	Pseudocitrobacter	faecalis	DSM 27453	QNRL00000000
N/A	Pseudocitrobacter	vendiensis	CPO20170097	ERR3255970
GCA_006711645.1	Raoultella	electrica	DSM 102253	CP041247
GCA_001598295.1	Raoultella	ornithinolytica	NBRC 105727	BCYR00000000
GCA_000735435.1	Raoultella	planticola	ATCC 33531	JMPP00000000
GCA_006539725.1	Raoultella	terrigena	NBRC 14941	BJNO00000000
GCA_900111105.1	Rosenbergiella	nectarea	8N4	FOGC00000000
GCA_000252995.1	Salmonella	bongori	NCTC 12419	FR877557
GCA_000006945.2	Salmonella	enterica	LT2	AE006468
GCA_003935895.1	Scandinavium	goeteborgense	CCUG 66741	LYLP00000000
GCA_000262305.1	Shimwellia	blattae	DSM 4481	CP001560
GCA_000696575.1	Siccibacter	colletis	1383	JMSQ00000000
GCA_000463155.2	Siccibacter	turicensis	LMG 23730	AWFZ00000000
GCA_002915575.1	Superficieibacter	electus	BP-1	PQGD00000000
GCA_000734965.1	Trabulsiella	guamensis	ATCC 49490	JMTB00000000
GCA_900460805.1	Yokenella	regensburgei	NCTC 11966	UHJH00000000
GCA_000493015.1	Taxon_1	N/A	MGH 24	AYJG00000000
GCA_000568095.1	Taxon_2	N/A	DC4	AZUB00000000
GCA_000686165.1	Taxon_3	N/A	JD8715	JDWG00000000
GCA_000958285.1	Taxon_4	N/A	44246	JZXZ00000000
GCA_001022965.1	Taxon_5	N/A	GN03164	LECZ00000000
GCA_001562175.1	Taxon_6	N/A	MBRL1077	CP014280
GCA_003057745.1	Taxon_7	N/A	RIT 418	QBJD00000000
GCA_003289275.1	Taxon_8	N/A	148H3	QMCS00000000
GCA_003353115.1	Taxon_9	N/A	9-2	QQXP00000000
GCA_003401145.1	Taxon_10	N/A	CRE81	PXJT00000000
GCA_008080435.1	Taxon_11	N/A	TN152	VRKN00000000
GCA_008082005.1	Taxon_12	N/A	T0143A.B-3	QYOF00000000
GCA_011077475.1	Taxon_13	N/A	M-7-X3	JAALAZ000000000
GCA_900075425.1	Taxon_14	N/A	e1252	FJXR00000000
GCA_000016325.1	Taxon_A	N/A	638	CP000653
GCA_000277545.1	Taxon_B	N/A	Ag1	AKXM00000000
GCA_000410515.1	Taxon_C	N/A	R4-368	CP005991
GCA_000496775.1	Taxon_D	N/A	S611	AXOM00000000
GCA_000814905.1	Taxon_E	N/A	Bisph1	JXAG00000000
GCA_001006635.1	Taxon_F	N/A	CH1	JSWZ00000000
GCA_001888805.2	Taxon_G	N/A	SA187	CP019113
GCA_002270295.1	Taxon_H	N/A	10-1	NISF00000000
GCA_003024485.1	Taxon_I	N/A	FS01	PVZP00000000
GCA_003628475.1	Taxon_J	N/A	R1(2018)	RCAA00000000
GCA_003751845.1	Taxon_K	N/A	BIGb0383	RJKQ00000000
GCA_004363755.1	Taxon_L	N/A	OV724	SNZD00000000
GCA_005843915.1	Taxon_M	N/A	MF024	VCBB00000000
GCA_007680145.1	Taxon_N	N/A	DE0047	VEJO00000000
GCA_011752815.1	Taxon_O	N/A	Cy-643	VWWV00000000
GCA_900116015.1	Taxon_P	N/A	kpr-6	FOYH00000000
GCA_900156955.1	Taxon_Q	N/A	Kh17	FTPH00000000
GCA_900215375.1	Taxon_R	N/A	CC120223-11	OBEF00000000
