# Supplementary material for: Precise Species Identification for Enterobacter: a Genome Sequence-Based Study with Reporting of Two Novel Species, Enterobacter quasiroggenkampii sp. nov. and Enterobacter quasimori sp. nov
Source: mSystems. 2020 Aug 4;5(4):e00527-20. doi: 10.1128/mSystems.00527-20 (PMC7406230; doi:10.1128/mSystems.00527-20)
Supplement: DATA SET S2 [file mSystems.00527-20-sd002.xlsx]

## Sheet: Sheet1
GenBank assembly accession	Nucleotide accession	BioSample	Release date	Strain	NCBI species assignation	Precise species	Closest species for taxons	ANI[%]	DDH[%]	Geographic location	Collection date	Host	Isolation source
GCA_000016325.1	CP000653	SAMN02598394	2007-04-18	638	Enterobacter sp.	Taxon_A	Lelliottia amnigena	93.6429	54.1	NA	NA	NA	NA
GCA_000025565.1	CP001918	SAMN02603901	2010-04-23	ATCC 13047	Enterobacter cloacae subsp. cloacae	Enterobacter cloacae		100	100	NA	NA	NA	NA
GCA_000155995.1	ABWM00000000	SAMN00000733	2009-10-08	ATCC 35316	Enterobacter cancerogenus	Enterobacter cancerogenus		98.6696	90.9	NA	NA	Homo sapiens	NA
GCA_000211415.1	AEXB00000000	SAMN02471025	2011-04-29	LMG 25706	Enterobacter mori	Enterobacter mori		100	100	NA	NA	NA	NA
GCA_000213995.1	AFHR00000000	SAMN00259689	2011-05-20	ATCC 49162	Enterobacter hormaechei	Enterobacter hormaechei		99.9513	99.9	NA	NA	Homo sapiens	NA
GCA_000224675.1	CP003026	SAMN02232020	2011-08-30	LF7a	Enterobacter soli	Enterobacter soli		99.9572	96.6	NA	NA	NA	NA
GCA_000235765.3	CP003678	SAMN02603521	2012-06-20	SDM	Enterobacter cloacae subsp. dissolvens	Enterobacter dissolvens		98.8001	91.5	NA	NA	NA	NA
GCA_000239975.1	CP002886	SAMN02604307	2011-12-23	EcWSU1	Enterobacter ludwigii	Enterobacter ludwigii		98.7351	90.9	NA	NA	NA	NA
GCA_000264705.1	AJXP00000000	SAMN01001254	2012-05-30	GS1	Enterobacter cloacae subsp. cloacae	Enterobacter xiangfangensis		99.1475	93.9	India	2009-03-01	NA	rice rhizosphere
GCA_000277545.1	AKXM00000000	SAMN02470680	2012-07-10	Ag1	Enterobacter sp.	Taxon_B	Cedecea neteri	91.909	45.1	USA	2012-03-01	Anopheles gambiae G3 strain, lab colony	midgut
GCA_000286275.1	CP003737	SAMN02603959	2012-08-10	ENHKU01	Enterobacter kobei	Enterobacter kobei		98.9035	79.7	NA	NA	NA	NA
GCA_000286655.1	ALNS00000000	SAMN02470869	2012-08-10	SST3	Enterobacter sp.	Enterobacter roggenkampii		98.4791	77.5	Jamaica: Westmoreland	NA	NA	sugarcane stem tissue
GCA_000315775.1	AMGJ00000000	SAMN02470984	2012-09-20	08XA1	Enterobacter hormaechei	Enterobacter xiangfangensis		97.0777	88.8	China: Shaanxi	2008-12-01	Ailuropoda melanoleuca	feces from giant panda at Shaanxi Rare
GCA_000328885.1	ANID00000000	SAMN02469366	2013-01-02	YT3	Enterobacter hormaechei	Enterobacter xiangfangensis		97.1447	76.1	China	2012-03-01	Zophobas morio	feces
GCA_000328905.1	ANIA00000000	SAMN02469368	2013-01-02	YT2	Enterobacter hormaechei	Enterobacter xiangfangensis		97.1299	76.1	China	2012-02-01	Tenebrio molitor	feces
GCA_000333635.1	BADM00000000	SAMD00036583	2013-01-10	B509	Enterobacter sp.	Enterobacter mori		97.194	79.7	NA	NA	NA	NA
GCA_000410515.1	CP005991	SAMN02603907	2013-06-11	R4-368	Enterobacter sp.	Taxon_C	Kosakonia sacchari	94.575	57.7	NA	NA	NA	NA
GCA_000422225.1	ATCK00000000	SAMN02212350	2013-07-11	Hanford	Enterobacter ludwigii	Enterobacter ludwigii		98.7701	90.8	USA: Washington	2008-11-01	NA	water
GCA_000467655.2	ATHX00000000	SAMN02194084	2013-08-02	EC_38VIM1	Enterobacter roggenkampii	Enterobacter roggenkampii		98.4716	88	Spain	2009-05-25	Homo sapiens	blood
GCA_000474785.1	AXLK00000000	SAMN02138554	2013-10-18	MGH 14	Enterobacter sp.	Enterobacter xiangfangensis		99.0416	93.1	NA	NA	NA	respiratory
GCA_000474805.1	AXLJ00000000	SAMN02138548	2013-10-18	MGH 8	Enterobacter sp.	Enterobacter hoffmannii		98.9934	92.9	NA	NA	NA	urine
GCA_000478345.1	ANIC00000000	SAMN02469365	2012-12-31	YZ1	Enterobacter cancerogenus	Enterobacter xiangfangensis		97.1616	76.1	China	2012-02-01	Tenebrio molitor	feces
GCA_000492435.1	AYID00000000	SAMN02138617	2013-10-30	UCICRE 12	Enterobacter roggenkampii	Enterobacter roggenkampii		98.4524	88	NA	NA	NA	NA
GCA_000492455.1	AYIE00000000	SAMN02138616	2013-10-30	UCICRE 11	Enterobacter hormaechei	Enterobacter xiangfangensis		97.0432	75.7	NA	NA	NA	NA
GCA_000492495.1	AYIG00000000	SAMN02138614	2013-10-30	UCICRE 9	Enterobacter hormaechei subsp. hoffmannii	Enterobacter hoffmannii		99.0128	92.6	NA	NA	NA	NA
GCA_000492575.1	AYIK00000000	SAMN02138610	2013-10-30	UCICRE 5	Enterobacter hormaechei	Enterobacter xiangfangensis		97.0554	76	NA	NA	NA	NA
GCA_000492615.1	AYIM00000000	SAMN02138608	2013-10-30	UCICRE 3	Enterobacter hormaechei subsp. hoffmannii	Enterobacter hoffmannii		99.0229	93.3	NA	NA	NA	NA
GCA_000492675.1	AYIP00000000	SAMN02138596	2013-10-30	BWH 31	Enterobacter asburiae	Enterobacter asburiae		96.6836	74.4	NA	NA	NA	bile
GCA_000492715.1	AYIR00000000	SAMN02138594	2013-10-30	BWH 29	Enterobacter hormaechei	Enterobacter xiangfangensis		98.9754	92.7	NA	NA	NA	wound
GCA_000492855.1	AYIY00000000	SAMN02138578	2013-10-30	MGH 38	Enterobacter sp.	Enterobacter xiangfangensis		99.2678	94.4	NA	NA	NA	urine
GCA_000492895.1	AYJA00000000	SAMN02138574	2013-10-30	MGH 34	Enterobacter roggenkampii	Enterobacter roggenkampii		98.3813	87.8	NA	NA	NA	urine
GCA_000492975.1	AYJE00000000	SAMN02138566	2013-10-30	MGH 26	Enterobacter sp.	Enterobacter hoffmannii		99.0301	93.1	NA	NA	NA	urine
GCA_000492995.1	AYJF00000000	SAMN02138565	2013-10-30	MGH 25	Enterobacter sp.	Enterobacter kobei		98.6297	91.3	NA	NA	NA	urine
GCA_000493015.1	AYJG00000000	SAMN02138564	2013-10-30	MGH 24	Enterobacter sp.	Taxon_1	Enterobacter asburiae	95.4025	63.7	NA	NA	NA	Tissue
GCA_000493035.1	AYJH00000000	SAMN02138563	2013-10-30	MGH 23	Enterobacter sp.	Enterobacter kobei		98.7199	92.3	NA	NA	NA	urine
GCA_000493055.1	AYJI00000000	SAMN02138562	2013-10-30	MGH 22	Enterobacter sp.	Enterobacter kobei		98.8605	92.9	NA	NA	NA	urine
GCA_000493175.1	AYJO00000000	SAMN02138556	2013-10-30	MGH 16	Enterobacter sp.	Enterobacter roggenkampii		98.4357	88	NA	NA	NA	respiratory
GCA_000496775.1	AXOM00000000	SAMN02470260	2013-11-13	S611	Enterobacter cloacae	Taxon_D	Kosakonia cowanii	95.9062	65.5	USA: TX, College Station	2013	NA	surface-sterilized wheat seeds
GCA_000498635.1	AWXI00000000	SAMN02471838	2013-11-22	L1	Enterobacter asburiae	Enterobacter asburiae		98.5116	89	Malaysia	NA	NA	lettuce leaf
GCA_000512375.1	CP006580	SAMN02641647	2013-12-31	P101	Enterobacter ludwigii	Enterobacter ludwigii		98.6917	91.2	NA	NA	NA	NA
GCA_000515295.1	AZXO00000000	SAMN02597271	2014-01-07	IIT-BT 08	Enterobacter bugandensis	Enterobacter bugandensis		98.4869	87.8	India	1999-07-01	NA	NA
GCA_000534035.1	JCKK00000000	SAMN02356630	2014-02-03	UCI 50	Enterobacter hormaechei subsp. hoffmannii	Enterobacter hoffmannii		98.9956	93.2	USA: Irvine, CA	NA	Homo sapiens	aspirate, JP drain
GCA_000534055.1	JCKL00000000	SAMN02356629	2014-02-03	UCI 49	Enterobacter asburiae	Enterobacter asburiae		96.8668	75.1	USA: Irvine, CA	NA	Homo sapiens	urine
GCA_000534155.1	JCKQ00000000	SAMN02356619	2014-02-03	UCI 39	Enterobacter roggenkampii	Enterobacter roggenkampii		98.2387	85.5	USA: Irvine, CA	NA	Homo sapiens	urine
GCA_000534175.1	JCKR00000000	SAMN02356616	2014-02-03	UCI 36	Enterobacter hormaechei	Enterobacter xiangfangensis		99.0177	92.4	USA: Irvine, CA	NA	Homo sapiens	tissue
GCA_000534195.1	JCKS00000000	SAMN02356615	2014-02-03	UCI 35	Enterobacter hormaechei	Enterobacter xiangfangensis		99.0209	92.4	USA: Irvine, CA	NA	Homo sapiens	surgical procedure specimen
GCA_000534215.1	JCKT00000000	SAMN02356610	2014-02-03	UCI 30	Enterobacter hormaechei	Enterobacter xiangfangensis		97.1053	75.8	USA: Irvine, CA	NA	Homo sapiens	urine
GCA_000534275.1	JCKW00000000	SAMN02356604	2014-02-03	UCI 24	Enterobacter kobei	Enterobacter kobei		98.76	92	USA: Irvine, CA	NA	Homo sapiens	urine
GCA_000534295.1	JCKX00000000	SAMN02356603	2014-02-03	UCI 23	Enterobacter hormaechei	Enterobacter xiangfangensis		97.1038	76.2	USA: Irvine, CA	NA	Homo sapiens	aspirate
GCA_000534355.1	JCLA00000000	SAMN02138660	2014-02-03	BIDMC 30	Enterobacter sp.	Enterobacter ludwigii		98.8706	92.3	NA	2012-09-01	NA	NA
GCA_000534375.1	JCLB00000000	SAMN02138659	2014-02-03	BIDMC 29	Enterobacter sp.	Enterobacter bugandensis		98.1442	84.2	NA	2012-09-01	NA	NA
GCA_000534395.1	JCLC00000000	SAMN02138658	2014-02-03	BIDMC 28	Enterobacter sp.	Enterobacter xiangfangensis		97.0645	75.9	NA	2012-09-01	NA	NA
GCA_000534415.1	JCLD00000000	SAMN02138657	2014-02-03	BIDMC 27	Enterobacter sp.	Enterobacter xiangfangensis		97.1715	75.7	NA	2012-09-01	NA	NA
GCA_000534435.1	JCLE00000000	SAMN02138656	2014-02-03	BIDMC 26	Enterobacter sp.	Enterobacter ludwigii		98.6299	90.2	NA	2012-09-01	NA	NA
GCA_000534455.1	JCLF00000000	SAMN02138629	2014-02-03	BIDMC 8	Enterobacter hormaechei	Enterobacter xiangfangensis		99.0959	93.6	NA	NA	NA	urine
GCA_000534475.1	JCLG00000000	SAMN02138601	2014-02-03	BWH 39	Enterobacter sp.	Enterobacter hoffmannii		98.799	91.4	NA	NA	NA	urine
GCA_000534495.1	JCLH00000000	SAMN02138600	2014-02-03	BWH 37	Enterobacter sp.	Enterobacter xiangfangensis		99.019	93.6	NA	NA	NA	Rectal Swab
GCA_000534515.1	JCLI00000000	SAMN02138577	2014-02-03	MGH 37	Enterobacter sp.	Enterobacter kobei		98.7072	91	NA	NA	NA	urine
GCA_000534535.1	JCLJ00000000	SAMN02138573	2014-02-03	MGH 33	Enterobacter sp.	Enterobacter xiangfangensis		97.0348	76	NA	NA	NA	Abdominal surgical drain fluid
GCA_000534555.1	JCLK00000000	SAMN02138555	2014-02-03	MGH 15	Enterobacter sp.	Enterobacter xiangfangensis		97.104	76.2	NA	NA	NA	respiratory
GCA_000534575.1	JCLL00000000	SAMN02138553	2014-02-03	MGH 13	Enterobacter hormaechei subsp. hoffmannii	Enterobacter hoffmannii		98.9266	92.3	NA	NA	NA	urine
GCA_000534595.1	JCLM00000000	SAMN02138552	2014-02-03	MGH 12	Enterobacter sp.	Enterobacter hoffmannii		98.9879	92.9	NA	NA	NA	urine
GCA_000534615.1	JCLN00000000	SAMN02138551	2014-02-03	MGH 11	Enterobacter sp.	Enterobacter hoffmannii		98.9603	92.9	NA	NA	NA	urine
GCA_000534635.1	JCLO00000000	SAMN02138550	2014-02-03	MGH 10	Enterobacter sp.	Enterobacter xiangfangensis		97.073	75.9	NA	NA	NA	urine
GCA_000534655.1	JCLP00000000	SAMN02138549	2014-02-03	MGH 9	Enterobacter sp.	Enterobacter hoffmannii		98.9487	92.7	NA	NA	NA	urine
GCA_000534675.1	JCLQ00000000	SAMN02138547	2014-02-03	MGH 7	Enterobacter sp.	Enterobacter xiangfangensis		99.0088	93.4	NA	NA	NA	wound
GCA_000534695.1	JCLR00000000	SAMN02138546	2014-02-03	MGH 6	Enterobacter sp.	Enterobacter xiangfangensis		97.0723	76	NA	NA	NA	urine
GCA_000534715.1	JCLS00000000	SAMN02138545	2014-02-03	MGH 5	Enterobacter sp.	Enterobacter hoffmannii		98.9418	92.8	NA	NA	NA	urine
GCA_000534735.1	JCLT00000000	SAMN02138544	2014-02-03	MGH 4	Enterobacter sp.	Enterobacter hoffmannii		98.9603	92.8	NA	NA	NA	urine
GCA_000534755.1	JCLU00000000	SAMN02138543	2014-02-03	MGH 3	Enterobacter sp.	Enterobacter xiangfangensis		98.9851	93.3	NA	NA	NA	respiratory
GCA_000534775.1	JCLV00000000	SAMN02138542	2014-02-03	MGH 2	Enterobacter sp.	Enterobacter hoffmannii		98.9438	92.7	NA	NA	NA	wound
GCA_000534795.1	JCLW00000000	SAMN02138541	2014-02-03	MGH 1	Enterobacter sp.	Enterobacter xiangfangensis		97.0321	76	NA	NA	NA	respiratory
GCA_000564975.1	JALR00000000	SAMN02582420	2014-02-06	SY-70	Enterobacter cloacae subsp. cloacae	Enterobacter sichuanensis		97.9733	84.9	China: Sanya	2012-06-01	Homo sapiens	urine sample from patient
GCA_000568075.1	AZUA00000000	SAMN02951907	2014-02-10	DC1	Enterobacter sp.	Enterobacter asburiae		96.9592	74.8	NA	NA	yellow yam	NA
GCA_000568095.1	AZUB00000000	SAMN02951908	2014-02-10	DC4	Enterobacter sp.	Taxon_2	Enterobacter quasiroggenkampii	94.8835	58.7	NA	NA	yellow yam	NA
GCA_000568155.1	AZXZ00000000	SAMN02951909	2014-02-10	DC3	Enterobacter sp.	Taxon_2	Enterobacter quasiroggenkampii	94.8638	58.7	NA	NA	yellow yam	NA
GCA_000568175.1	JACW00000000	SAMN02567292	2014-02-10	C1	Enterobacter asburiae	Taxon_2	Enterobacter quasiroggenkampii	94.9284	59.5	Malaysia	2012-09-01	NA	soil
GCA_000612205.1	JFHW00000000	SAMN02592616	2014-04-02	43955	Enterobacter sp.	Enterobacter roggenkampii		98.5666	88.6	China	2013-03-01	NA	oil well
GCA_000632395.1	CP007546	SAMN02716203	2014-04-15	L1	Enterobacter asburiae	Enterobacter asburiae		98.5378	89	Malaysia	2013-04-03	NA	NA
GCA_000633795.1	JJNL00000000	SAMN02138592	2014-04-18	BWH 27	Enterobacter sp.	Enterobacter hoffmannii		98.9766	92.7	NA	NA	NA	Sputum
GCA_000686165.1	JDWG00000000	SAMN02952977	2014-05-08	JD8715	Enterobacter cloacae	Taxon_3	Enterobacter asburiae	90.9374	42	NA	NA	NA	NA
GCA_000686185.1	JDWH00000000	SAMN02952978	2014-05-08	JD6301	Enterobacter cloacae	Taxon_3	Enterobacter asburiae	90.9151	42	NA	NA	NA	NA
GCA_000692235.1	JMUP00000000	SAMN02581287	2014-05-19	BIDMC 66	Enterobacter hormaechei	Enterobacter xiangfangensis		99.0294	93.2	USA: Boston	2013	Homo sapiens	TISSUE
GCA_000692255.1	JMUQ00000000	SAMN02581288	2014-05-19	BIDMC 67	Enterobacter kobei	Enterobacter kobei		98.7325	92.2	USA: Boston	2013	Homo sapiens	ABSCESS, PELVIC DRAIN
GCA_000692275.1	JMUR00000000	SAMN02581254	2014-05-19	BWH 43	Enterobacter cloacae	Enterobacter chengduensis		99.7871	99.4	USA: Boston	2013	Homo sapiens	Urine
GCA_000692295.1	JMUS00000000	SAMN02581381	2014-05-20	CHS 79	Enterobacter roggenkampii	Enterobacter roggenkampii		98.2034	86.1	USA: North Carolina	2013	Homo sapiens	Urine
GCA_000692315.1	JMUT00000000	SAMN02581385	2014-05-19	MGH 53	Enterobacter hormaechei	Enterobacter xiangfangensis		97.0699	76	USA: Boston	2013	Homo sapiens	Urine
GCA_000692335.1	JMUU00000000	SAMN02581386	2014-05-19	MGH 54	Enterobacter roggenkampii	Enterobacter roggenkampii		98.4942	88.5	USA: Boston	2013	Homo sapiens	Urine
GCA_000692355.1	JMUV00000000	SAMN02356609	2014-05-20	UCI 29	Enterobacter kobei	Enterobacter kobei		98.7346	92.2	USA: Irvine, CA	NA	Homo sapiens	blood
GCA_000694955.1	JMZV00000000	SAMN02581380	2014-05-19	CHS 78	Enterobacter hormaechei subsp. hoffmannii	Enterobacter hoffmannii		98.9671	93.1	USA: North Carolina	2013	Homo sapiens	Fluid
GCA_000710795.1	JALW00000000	SAMN02869885	2014-06-23	T1-1	Enterobacter sp.	Enterobacter cloacae		98.6253	90.2	Malaysia	NA	Homo sapiens	tongue
GCA_000724505.1	CP008823	SAMN02713682	2014-07-09	ECNIH2	Enterobacter cloacae	Enterobacter xiangfangensis		97.0596	76.2	USA	2012	NA	sink drain
GCA_000733275.2	AVOP00000000	SAMN02952953	2014-07-24	EGD-HP1	Enterobacter sp.	Taxon_1	Enterobacter asburiae	95.305	63.1	India: MS	NA	NA	Loktak Lake
GCA_000747015.1	JQGO00000000	SAMN02983088	2014-09-02	479	Enterobacter hormaechei	Enterobacter xiangfangensis		97.1135	76.1	Malaysia	2013-07-26	Homo sapiens	Wound Swab
GCA_000750225.1	CP008897	SAMN02713683	2014-09-09	ECNIH3	Enterobacter hormaechei subsp. hoffmannii	Enterobacter hoffmannii		98.9802	93.3	USA	2011	NA	tracheal aspirate
GCA_000750275.1	CP008905	SAMN02713646	2014-09-09	ECR091	Enterobacter hormaechei subsp. hoffmannii	Enterobacter hoffmannii		98.9349	93	USA	2012	NA	urine
GCA_000755525.1	JPPR00000000	SAMN02937552	2014-11-18	ATCC 13047	Enterobacter cloacae	Enterobacter cloacae		100	100	NA	NA	NA	spinal fluid
GCA_000762975.1	JRJC00000000	SAMN03020201	2014-10-02	UCD-UG_FMILLET	Enterobacter sp.	Enterobacter asburiae		96.2141	69.2	Canada: Univ of Guelph, Guelph, ON	2012-08-01	finger millet	root
GCA_000770155.1	CP009756	SAMN03005138	2014-10-31	GGT036	Enterobacter cloacae	Enterobacter cloacae		98.7122	75.5	South Korea: Mt. Kwanak	2011-09-28	NA	NA
GCA_000770745.2	JRFQ00000000	SAMN03013105	2019-07-12	Ecl1	Enterobacter hormaechei	Enterobacter xiangfangensis		97.0346	75.5	Australia	2013-06-08	Homo sapiens	endotracheal aspirate
GCA_000773965.1	JRUP00000000	SAMN03105171	2014-11-10	M004	Enterobacter cancerogenus	Pantoea sp.	Pantoea rodasii	89.7053	37.2	Malaysia	2013-10-01	NA	waterfall
GCA_000783675.2	CP026975	SAMN02934530	2018-02-21	FDAARGOS_77	Enterobacter cloacae complex sp.	Enterobacter asburiae		96.582	75.5	USA	2013-09-07	Homo sapiens	rectal swab
GCA_000783835.2	JTBN00000000	SAMN02934520	2018-01-19	FDAARGOS_69	Enterobacter hormaechei	Enterobacter xiangfangensis		97.093	76.1	USA	2013-10-14	Homo sapiens	stool
GCA_000783855.2	JTBO00000000	SAMN02934519	2018-01-19	FDAARGOS_68	Enterobacter hormaechei	Enterobacter xiangfangensis		97.2383	76.3	USA	2013-10-22	Homo sapiens	Rectal Swab
GCA_000784035.2	JTBZ00000000	SAMN03012817	2014-12-17	ND10	Enterobacter hormaechei subsp. xiangfangensis	Enterobacter xiangfangensis		99.0855	93.8	USA	2012-01-13	Homo sapiens	excreted bodily substance
GCA_000784055.2	JTCA00000000	SAMN03012826	2014-12-17	ND13	Enterobacter hormaechei subsp. xiangfangensis	Enterobacter xiangfangensis		99.0925	93.8	USA	2011-12-17	Homo sapiens	excreted bodily substance
GCA_000784075.2	JTCB00000000	SAMN03012832	2014-12-17	ND18	Enterobacter hormaechei subsp. xiangfangensis	Enterobacter xiangfangensis		99.0974	93.8	USA	2012-11-22	Homo sapiens	tissues
GCA_000784095.2	JTCC00000000	SAMN03012836	2014-12-17	ND20	Enterobacter hormaechei subsp. xiangfangensis	Enterobacter xiangfangensis		99.1287	93.9	USA	2012-10-27	Homo sapiens	excreted bodily substance
GCA_000784115.2	JTCD00000000	SAMN03012828	2014-12-17	ND21	Enterobacter hormaechei subsp. xiangfangensis	Enterobacter xiangfangensis		99.1045	93.8	USA	2011-11-27	Homo sapiens	bodily fluid
GCA_000784135.2	JTCE00000000	SAMN03012829	2014-12-23	ND23	Enterobacter hormaechei subsp. xiangfangensis	Enterobacter xiangfangensis		99.0851	93.7	USA	2011-12-04	Homo sapiens	Bodily fluid
GCA_000784155.2	JTCF00000000	SAMN03012822	2014-12-17	ND7	Enterobacter hormaechei subsp. xiangfangensis	Enterobacter xiangfangensis		99.0925	93.8	USA	2012-07-13	Homo sapiens	tissues
GCA_000784175.2	JTCG00000000	SAMN03012818	2014-12-17	ND8	Enterobacter hormaechei subsp. xiangfangensis	Enterobacter xiangfangensis		99.1051	93.8	USA	2012-04-30	Homo sapiens	tissues
GCA_000784195.2	JTCH00000000	SAMN03012823	2014-12-17	NDC	Enterobacter hormaechei subsp. xiangfangensis	Enterobacter xiangfangensis		99.09	93.8	USA	2010-08-26	Homo sapiens	tissues
GCA_000784865.1	CP009850	SAMN02821150	2014-11-17	ECNIH4	Enterobacter cloacae	Enterobacter kobei		98.8138	92.4	USA	2012	NA	sink drain
GCA_000784905.1	CP009854	SAMN02821151	2014-11-17	ECNIH5	Enterobacter cloacae	Enterobacter hoffmannii		98.9237	93	USA	2011	NA	sink drain
GCA_000794145.1	JTEP00000000	SAMN03160298	2014-12-04	MRSN 11489	Enterobacter hormaechei subsp. oharae	Enterobacter xiangfangensis		99.045	92.6	USA: southwestern US	2012-08-30	Homo sapiens	groin wound
GCA_000798855.1	JTLF00000000	SAMN03021527	2014-12-08	ZOR0014	Enterobacter sp.	Enterobacter kobei		98.8853	93.3	USA: Eugene	2011-09-09	Danio rerio	NA
GCA_000799205.1	JUGH00000000	SAMN02787124	2014-12-09	PDN3	Enterobacter asburiae	Enterobacter asburiae		98.4564	88.8	NA	NA	NA	NA
GCA_000801755.2	CP012999	SAMN03099801	2015-10-26	E20	Enterobacter sp.	Enterobacter asburiae		96.8145	74.9	China: Zhejiang	2010-10-01	Oryza sativa	glyphosate polluted soil
GCA_000802685.1	JUHY00000000	SAMN03012834	2014-12-16	ND15	Enterobacter hormaechei subsp. steigerwaltii	Enterobacter xiangfangensis		97.1336	76.2	USA	2012-10-01	Homo sapiens	excreted bodily substance
GCA_000802695.1	JUHV00000000	SAMN03012835	2014-12-16	ND11	Enterobacter hormaechei subsp. xiangfangensis	Enterobacter xiangfangensis		99.1118	93.7	USA	2012-04-23	Homo sapiens	excreted bodily substance
GCA_000802705.1	JUHW00000000	SAMN03012830	2014-12-16	ND12	Enterobacter hormaechei subsp. xiangfangensis	Enterobacter xiangfangensis		99.0864	93.8	USA	2012-09-07	Homo sapiens	excreted bodily substance
GCA_000802715.1	JUHX00000000	SAMN03012827	2014-12-16	ND14	Enterobacter hormaechei subsp. xiangfangensis	Enterobacter xiangfangensis		99.0976	93.8	USA	2012-08-26	Homo sapiens	excreted bodily substance
GCA_000802785.1	JUIA00000000	SAMN03012831	2014-12-16	ND19	Enterobacter hormaechei subsp. xiangfangensis	Enterobacter xiangfangensis		99.1243	93.8	USA	2012-10-20	Homo sapiens	excreted bodily substance
GCA_000802805.1	JUIB00000000	SAMN03012820	2014-12-16	ND4	Enterobacter hormaechei subsp. xiangfangensis	Enterobacter xiangfangensis		99.0901	93.8	USA	2012-05-11	Homo sapiens	tissues
GCA_000802825.1	JUIC00000000	SAMN03012821	2014-12-16	ND5	Enterobacter hormaechei subsp. xiangfangensis	Enterobacter xiangfangensis		99.0916	93.8	USA	2012-03-08	Homo sapiens	excreted bodily substance
GCA_000802845.1	JUID00000000	SAMN03012819	2014-12-16	ND9	Enterobacter hormaechei subsp. xiangfangensis	Enterobacter xiangfangensis		99.1427	93.8	USA	2012-04-11	Homo sapiens	tissues
GCA_000802865.1	JUIE00000000	SAMN03012824	2014-12-16	NDB	Enterobacter hormaechei subsp. xiangfangensis	Enterobacter xiangfangensis		99.0884	93.8	USA	2010-01-12	Homo sapiens	bodily fluid
GCA_000803045.1	JSBO00000000	SAMN03135815	2014-12-17	CCBH10892	Enterobacter hormaechei subsp. oharae	Enterobacter xiangfangensis		99.008	93.4	Brazil	2012-09-01	Homo sapiens	Rectal swab
GCA_000805795.1	JSZC00000000	SAMN03174119	2014-12-19	FB	Enterobacter sp.	Enterobacter roggenkampii		98.3326	87.4	China: Zhejiang	2013	Homo sapiens	female bacterial sepsis patient
GCA_000807405.4	CP012165	SAMN03067415	2015-08-18	34978	Enterobacter hormaechei subsp. oharae	Enterobacter xiangfangensis		99.0665	93.6	USA	2011	Homo sapiens	bodily fluid
GCA_000807415.4	CP012162	SAMN03067419	2015-08-18	35734	Enterobacter roggenkampii	Enterobacter roggenkampii		98.4535	88.2	USA	2010	Homo sapiens	excreted bodily substance
GCA_000807425.4	CP012167	SAMN03067417	2015-08-18	34998	Enterobacter hormaechei subsp. steigerwaltii	Enterobacter xiangfangensis		97.1189	76	USA	2011	Homo sapiens	bodily fluid
GCA_000807535.1	JWRS00000000	SAMN03012825	2014-12-23	ND1	Enterobacter hormaechei subsp. xiangfangensis	Enterobacter xiangfangensis		99.0882	93.8	USA	2012-01-27	Homo sapiens	Bodily fluid
GCA_000807735.1	JWRO00000000	SAMN03012816	2014-12-24	NDA	Enterobacter hormaechei subsp. oharae	Enterobacter xiangfangensis		99.105	93.8	USA	2010-06-12	Homo sapiens	Excreted bodily substance
GCA_000812425.1	JWPV00000000	SAMN03261526	2014-12-31	GN1	Enterobacter roggenkampii	Enterobacter roggenkampii		98.4421	87.4	Malaysia: Perak	2014-09-15	NA	water supply from a pigs farm
GCA_000812505.1	JWPX00000000	SAMN03261528	2014-12-31	GN6	Enterobacter cloacae	Enterobacter cloacae		98.6847	91	Malaysia: Selangor	2014-09-15	NA	Water from farm
GCA_000814125.3	CP010376	SAMN03067414	2015-07-30	34977	Enterobacter hormaechei subsp. steigerwaltii	Enterobacter xiangfangensis		97.0758	76.1	USA	2009	Homo sapiens	bodily fluid
GCA_000814205.1	CP010377	SAMN03067416	2015-01-05	34983	Enterobacter hormaechei subsp. hormaechei	Enterobacter hormaechei		99.7271	99.3	USA	2010	Homo sapiens	bodily fluid
GCA_000814225.1	CP010384	SAMN03067418	2015-01-05	34399	Enterobacter hormaechei subsp. xiangfangensis	Enterobacter xiangfangensis		99.0505	93.1	USA	2011	Homo sapiens	excreted bodily substance
GCA_000814905.1	JXAG00000000	SAMN03271816	2015-01-06	Bisph1	Enterobacter sp.	Taxon_E	Kosakonia pseudosacchari	86.4166	31	Algeria	2012-04-01	NA	soil
GCA_000818595.1	JTLO00000000	SAMN03246119	2015-01-15	EN-119	Enterobacter ludwigii	Enterobacter ludwigii		100	100	Germany: Munich	2005	NA	urine
GCA_000818625.1	JXAE00000000	SAMN03274147	2015-01-15	6kgm	Enterobacter cloacae	Enterobacter cloacae		98.7267	91	Malaysia	2012-10-01	NA	soil
GCA_000938355.2	JYGA00000000	SAMN03316841	2015-05-05	MRSN 17626	Enterobacter hormaechei	Enterobacter xiangfangensis		98.9621	93	USA	2013-07-23	Homo sapiens	Surveillance swab
GCA_000948685.1	JXWK00000000	SAMN03292329	2015-03-06	OLC-1682	Enterobacter ludwigii	Enterobacter ludwigii		98.5373	89.9	Canada	2014-08-13	NA	not collected
GCA_000948705.1	JXWL00000000	SAMN03292330	2015-03-06	OLC-1683	Enterobacter ludwigii	Enterobacter ludwigii		98.4715	88.8	Canada	2014-08-13	NA	not collected
GCA_000949365.1	JZKC00000000	SAMN02138663	2015-03-09	BIDMC 33A	Enterobacter hormaechei	Enterobacter xiangfangensis		99.0159	93.4	NA	2012-08-01	NA	NA
GCA_000952195.1	JYMD00000000	SAMN03333154	2015-03-13	MNCRE84	Enterobacter hormaechei	Enterobacter xiangfangensis		99.1215	94	USA: Minnesota	2013	Homo sapiens	urine
GCA_000952215.1	JYMB00000000	SAMN03333152	2015-03-13	MNCRE30	Enterobacter hormaechei	Enterobacter xiangfangensis		99.0833	93.7	USA: Minnesota	2011	Homo sapiens	urine
GCA_000952275.1	JYLR00000000	SAMN03333142	2015-03-13	MNCRE41	Enterobacter hormaechei	Enterobacter xiangfangensis		99.0364	93.6	USA: Minnesota	2012	Homo sapiens	sputum
GCA_000952285.1	JYLU00000000	SAMN03333145	2015-03-13	MNCRE51	Enterobacter hormaechei	Enterobacter xiangfangensis		99.0393	93.6	USA: Minnesota	2012	Homo sapiens	sputum
GCA_000952315.1	JYMG00000000	SAMN03333157	2015-03-13	MNCRE15	Enterobacter hormaechei	Enterobacter xiangfangensis		97.091	75.8	USA: Minnesota	2010	Homo sapiens	urine
GCA_000952355.1	JYMC00000000	SAMN03333153	2015-03-13	MNCRE48	Enterobacter hormaechei	Enterobacter xiangfangensis		99.1241	93.7	USA: Minnesota	2012	Homo sapiens	bone
GCA_000952375.1	JYME00000000	SAMN03333155	2015-03-13	MNCRE12	Enterobacter kobei	Enterobacter kobei		99.1298	94.7	USA: Minnesota	2010	Homo sapiens	urine
GCA_000952405.1	JYMN00000000	SAMN03333164	2015-03-13	MNCRE23	Enterobacter hormaechei	Enterobacter xiangfangensis		99.047	93.6	USA: Minnesota	2011	Homo sapiens	Bronchioles
GCA_000952415.1	JYMO00000000	SAMN03333165	2015-03-13	MNCRE25	Enterobacter hormaechei	Enterobacter xiangfangensis		99.0056	93.6	USA: Minnesota	2011	Homo sapiens	urine
GCA_000952455.1	JYMI00000000	SAMN03333159	2015-03-13	MNCRE17	Enterobacter hormaechei	Enterobacter xiangfangensis		99.0799	93.8	USA: Minnesota	2010	Homo sapiens	Not available
GCA_000952475.1	JYMJ00000000	SAMN03333160	2015-03-13	MNCRE19	Enterobacter hormaechei	Enterobacter xiangfangensis		99.0841	93.6	USA: Minnesota	2011	Homo sapiens	Peritoneal
GCA_000952495.1	JYML00000000	SAMN03333162	2015-03-13	MNCRE57	Enterobacter hormaechei	Enterobacter xiangfangensis		99.1298	93.7	USA: Minnesota	2012	Homo sapiens	trachea
GCA_000952505.1	JYMA00000000	SAMN03333151	2015-03-13	MNCRE28	Enterobacter hormaechei	Enterobacter xiangfangensis		99.1194	93.7	USA: Minnesota	2010	Homo sapiens	urine
GCA_000952515.1	JYLQ00000000	SAMN03333141	2015-03-13	MNCRE42	Enterobacter hormaechei	Enterobacter xiangfangensis		99.0201	93.6	USA: Minnesota	2012	Homo sapiens	urine
GCA_000952555.1	JYMK00000000	SAMN03333161	2015-03-13	MNCRE29	Enterobacter hormaechei	Enterobacter xiangfangensis		99.1126	93.8	USA: Minnesota	2011	Homo sapiens	urine
GCA_000952575.1	JYMM00000000	SAMN03333163	2015-03-13	MNCRE20	Enterobacter asburiae	Enterobacter asburiae		96.7358	72.9	USA: Minnesota	2011	Homo sapiens	Not available
GCA_000952585.1	JYMP00000000	SAMN03333166	2015-03-13	MNCRE37	Enterobacter hormaechei	Enterobacter xiangfangensis		99.1117	93.6	USA: Minnesota	2011	Homo sapiens	urine
GCA_000952595.1	JYLX00000000	SAMN03333148	2015-03-13	MNCRE7	Enterobacter hormaechei	Enterobacter xiangfangensis		99.0735	93.7	USA: Minnesota	2010	Homo sapiens	blood
GCA_000952605.1	JYMF00000000	SAMN03333156	2015-03-13	MNCRE14	Enterobacter asburiae	Enterobacter asburiae		96.8912	75	USA: Minnesota	2010	Homo sapiens	sputum
GCA_000952655.1	JYLY00000000	SAMN03333149	2015-03-13	MNCRE8	Enterobacter hormaechei	Enterobacter xiangfangensis		99.1175	93.8	USA: Minnesota	2010	Homo sapiens	blood
GCA_000952665.1	JYLW00000000	SAMN03333147	2015-03-13	MNCRE6	Enterobacter hormaechei	Enterobacter xiangfangensis		99.0818	93.8	USA: Minnesota	2010	Homo sapiens	urine
GCA_000952675.1	JYLZ00000000	SAMN03333150	2015-03-13	MNCRE18	Enterobacter hormaechei	Enterobacter xiangfangensis		99.0821	93.8	USA: Minnesota	2010	Homo sapiens	sputum
GCA_000952755.1	JYMQ00000000	SAMN03333167	2015-03-13	MNCRE38	Enterobacter hormaechei	Enterobacter xiangfangensis		99.0661	93.7	USA: Minnesota	2012	Homo sapiens	urine
GCA_000953895.1	BBUQ00000000	SAMD00026326	2015-03-03	MRY13-0312	Enterobacter cloacae	Enterobacter sichuanensis		98.4314	88.6	Japan	NA	Homo sapiens	NA
GCA_000956645.1	LABC00000000	SAMN03283316	2015-03-19	28131	Enterobacter hormaechei subsp. xiangfangensis	Enterobacter xiangfangensis		99.0883	93.8	USA: NJ	2009	NA	NA
GCA_000956655.1	LAAY00000000	SAMN03283313	2015-03-19	28940	Enterobacter hormaechei subsp. steigerwaltii	Enterobacter xiangfangensis		97.0561	75.8	USA: NJ	2010	NA	NA
GCA_000956665.1	LAAW00000000	SAMN03283307	2015-03-19	31613	Enterobacter hormaechei subsp. xiangfangensis	Enterobacter xiangfangensis		99.1042	93.8	USA: NJ	2010	NA	NA
GCA_000956675.1	LAAZ00000000	SAMN03283310	2015-03-19	28585	Enterobacter hormaechei subsp. xiangfangensis	Enterobacter xiangfangensis		99.1073	93.8	USA: NJ	2009	NA	NA
GCA_000956725.1	LAAS00000000	SAMN03283319	2015-03-19	32595	Enterobacter hormaechei subsp. xiangfangensis	Enterobacter xiangfangensis		99.0768	93.1	USA: NYC	2011	NA	NA
GCA_000956745.1	LAAR00000000	SAMN03283318	2015-03-19	32600	Enterobacter hormaechei subsp. xiangfangensis	Enterobacter xiangfangensis		99.0496	93.4	USA: NYC	2011	NA	NA
GCA_000956765.1	LAAP00000000	SAMN03283315	2015-03-19	33838	Enterobacter asburiae	Enterobacter asburiae		96.7155	74	NA	2011	NA	NA
GCA_000956805.1	LAAN00000000	SAMN03283633	2015-03-19	34980	Enterobacter hormaechei subsp. steigerwaltii	Enterobacter xiangfangensis		97.1134	75.8	USA: NYC	2012	NA	NA
GCA_000956825.1	LAAJ00000000	SAMN03283628	2015-03-19	34988	Enterobacter hormaechei subsp. xiangfangensis	Enterobacter xiangfangensis		99.0225	93.4	USA: NYC	2012	NA	NA
GCA_000956845.1	LAAI00000000	SAMN03283617	2015-03-19	34990	Enterobacter hormaechei subsp. xiangfangensis	Enterobacter xiangfangensis		98.9964	93.3	USA: NYC	2012	NA	NA
GCA_000956855.1	LAAH00000000	SAMN03283629	2015-03-19	34992	Enterobacter hormaechei subsp. xiangfangensis	Enterobacter xiangfangensis		99.0903	93.1	USA: NYC	2012	NA	NA
GCA_000956885.1	LAAF00000000	SAMN03283621	2015-03-19	34996	Enterobacter hormaechei subsp. xiangfangensis	Enterobacter xiangfangensis		99.1132	93.8	USA: NYC	2012	NA	NA
GCA_000956925.1	JZZT00000000	SAMN03283618	2015-03-19	35014	Enterobacter hormaechei subsp. hoffmannii	Enterobacter hoffmannii		98.9554	92.8	USA: NYC	2012	NA	NA
GCA_000956935.1	JZZL00000000	SAMN03283640	2015-03-19	35036	Enterobacter hormaechei subsp. xiangfangensis	Enterobacter xiangfangensis		99.1118	93.8	USA: NYC	2012	NA	NA
GCA_000956965.1	JZZI00000000	SAMN03283661	2015-03-19	35618	Enterobacter roggenkampii	Enterobacter roggenkampii		98.4674	88.3	USA: FL	2012	NA	NA
GCA_000956985.1	JZZH00000000	SAMN03283665	2015-03-19	35638	Enterobacter hormaechei subsp. steigerwaltii	Enterobacter xiangfangensis		97.0884	75.8	USA: FL	2012	NA	NA
GCA_000957005.1	JZZG00000000	SAMN03283672	2015-03-19	35642	Enterobacter asburiae	Enterobacter asburiae		96.683	73.3	USA: FL	2012	NA	NA
GCA_000957015.1	JZZD00000000	SAMN03283674	2015-03-19	35661	Enterobacter hormaechei subsp. steigerwaltii	Enterobacter xiangfangensis		97.0839	76.2	USA: FL	2012	NA	NA
GCA_000957025.1	JZZC00000000	SAMN03283654	2015-03-19	35666	Enterobacter hormaechei subsp. hormaechei	Enterobacter hormaechei		99.8492	99.5	USA: FL	2012	NA	NA
GCA_000957065.1	JZZB00000000	SAMN03283644	2015-03-19	35669	Enterobacter bugandensis	Enterobacter bugandensis		98.412	87	USA: FL	2012	NA	NA
GCA_000957085.1	JZZA00000000	SAMN03283670	2015-03-19	35673	Enterobacter hormaechei subsp. xiangfangensis	Enterobacter xiangfangensis		98.9698	92.5	USA: FL	2012	NA	NA
GCA_000957095.1	JZYZ00000000	SAMN03283647	2015-03-19	35681	Enterobacter hormaechei subsp. steigerwaltii	Enterobacter xiangfangensis		97.064	75.8	USA: FL	2012	NA	NA
GCA_000957105.1	JZYY00000000	SAMN03283686	2015-03-19	35683	Enterobacter hormaechei subsp. hoffmannii	Enterobacter hoffmannii		98.9875	92.9	USA: FL	2012	NA	NA
GCA_000957135.1	JZYU00000000	SAMN03283671	2015-03-19	35722	Enterobacter hormaechei subsp. xiangfangensis	Enterobacter xiangfangensis		99.0828	93.9	USA: FL	2012	NA	NA
GCA_000957165.1	JZYT00000000	SAMN03283681	2015-03-19	35728	Enterobacter hormaechei subsp. steigerwaltii	Enterobacter xiangfangensis		97.1086	75.9	USA: FL	2012	NA	NA
GCA_000957175.1	JZYS00000000	SAMN03283662	2015-03-19	35730	Enterobacter kobei	Enterobacter kobei		98.6913	91.9	USA: FL	2012	NA	NA
GCA_000957195.1	JZYR00000000	SAMN03283650	2015-03-19	35731	Enterobacter roggenkampii	Enterobacter roggenkampii		98.4253	87.5	USA: FL	2012	NA	NA
GCA_000957225.1	JZYP00000000	SAMN03283657	2015-03-19	36801	Enterobacter hormaechei subsp. steigerwaltii	Enterobacter xiangfangensis		97.004	75.7	Gaza Strip	2012	NA	NA
GCA_000957255.1	JZYK00000000	SAMN03283675	2015-03-19	41948	Enterobacter hormaechei subsp. oharae	Enterobacter xiangfangensis		99.0887	93.8	USA: NJ	2013	NA	NA
GCA_000957305.1	JZYE00000000	SAMN03283655	2015-03-19	42336	Enterobacter hormaechei subsp. xiangfangensis	Enterobacter xiangfangensis		99.04	93.3	USA: MI	2013	NA	NA
GCA_000957315.1	JZYC00000000	SAMN03283645	2015-03-19	43444	Enterobacter roggenkampii	Enterobacter roggenkampii		98.4355	88	USA: FL	2014	NA	NA
GCA_000957325.1	JZXT00000000	SAMN03283667	2015-03-19	44565	Enterobacter hormaechei subsp. xiangfangensis	Enterobacter xiangfangensis		99.0561	93.9	Colombia	2014	NA	NA
GCA_000957335.1	JZYD00000000	SAMN03283663	2015-03-19	42844	Enterobacter hormaechei subsp. xiangfangensis	Enterobacter xiangfangensis		99.0961	93.8	USA: NJ	2013	NA	NA
GCA_000957385.1	JZXR00000000	SAMN03283676	2015-03-19	44593	Enterobacter kobei	Enterobacter kobei		99.1006	94.6	Colombia	2014	NA	NA
GCA_000957405.1	JZXQ00000000	SAMN03283685	2015-03-19	44888	Enterobacter hormaechei subsp. xiangfangensis	Enterobacter xiangfangensis		99.0461	93.5	USA: NYC	2014	NA	NA
GCA_000957415.1	LABD00000000	SAMN03283306	2015-03-19	20432	Enterobacter roggenkampii	Enterobacter roggenkampii		98.3973	87.8	USA: NJ	2006	NA	NA
GCA_000957445.1	LABB00000000	SAMN03283317	2015-03-19	28132	Enterobacter hormaechei subsp. steigerwaltii	Enterobacter xiangfangensis		97.1069	75.7	USA: NJ	2009	NA	NA
GCA_000957465.1	LABA00000000	SAMN03283309	2015-03-19	28134	Enterobacter hormaechei subsp. xiangfangensis	Enterobacter xiangfangensis		99.1129	93.8	USA: NJ	2009	NA	NA
GCA_000957505.1	LAAV00000000	SAMN03283314	2015-03-19	32534	Enterobacter hormaechei subsp. xiangfangensis	Enterobacter xiangfangensis		99.0922	93.8	USA: NJ	2011	NA	NA
GCA_000957545.1	LAAT00000000	SAMN03283321	2015-03-19	32594	Enterobacter hormaechei subsp. xiangfangensis	Enterobacter xiangfangensis		99.0881	93.6	USA: NYC	2011	NA	NA
GCA_000957565.1	LAAQ00000000	SAMN03283305	2015-03-19	33813	Enterobacter hormaechei subsp. xiangfangensis	Enterobacter xiangfangensis		99.1247	93.8	NA	2011	NA	NA
GCA_000957585.1	LAAM00000000	SAMN03283626	2015-03-19	34982	Enterobacter hormaechei subsp. xiangfangensis	Enterobacter xiangfangensis		99.0189	93.3	USA: NYC	2012	NA	NA
GCA_000957595.1	LAAL00000000	SAMN03283615	2015-03-19	34984	Enterobacter hormaechei subsp. xiangfangensis	Enterobacter xiangfangensis		99.147	93.9	USA: NYC	2012	NA	NA
GCA_000957625.1	LAAK00000000	SAMN03283624	2015-03-19	34986	Enterobacter hormaechei subsp. xiangfangensis	Enterobacter xiangfangensis		99.0995	93.8	USA: NYC	2012	NA	NA
GCA_000957645.1	LAAG00000000	SAMN03283623	2015-03-19	34994	Enterobacter hormaechei subsp. xiangfangensis	Enterobacter xiangfangensis		99.0762	93.6	USA: NYC	2012	NA	NA
GCA_000957655.1	LAAE00000000	SAMN03283630	2015-03-19	34999	Enterobacter hormaechei subsp. steigerwaltii	Enterobacter xiangfangensis		97.0316	76	USA: NYC	2012	NA	NA
GCA_000957685.1	LAAD00000000	SAMN03283619	2015-03-19	35002	Enterobacter hormaechei subsp. steigerwaltii	Enterobacter xiangfangensis		97.1559	76.1	USA: NYC	2012	NA	NA
GCA_000957765.1	JZZX00000000	SAMN03283637	2015-03-19	35009	Enterobacter roggenkampii	Enterobacter roggenkampii		98.3046	86.7	USA: NYC	2012	NA	NA
GCA_000957775.1	JZZW00000000	SAMN03283639	2015-03-19	35010	Enterobacter hormaechei subsp. steigerwaltii	Enterobacter xiangfangensis		97.105	75.9	USA: NYC	2012	NA	NA
GCA_000957805.1	JZZV00000000	SAMN03283632	2015-03-19	35012	Enterobacter hormaechei subsp. xiangfangensis	Enterobacter xiangfangensis		99.0285	93.3	USA: NYC	2012	NA	NA
GCA_000957825.1	JZZU00000000	SAMN03283622	2015-03-19	35013	Enterobacter hormaechei subsp. steigerwaltii	Enterobacter xiangfangensis		97.0787	75.8	USA: NYC	2012	NA	NA
GCA_000957835.1	JZZS00000000	SAMN03283641	2015-03-19	35019	Enterobacter hormaechei subsp. xiangfangensis	Enterobacter xiangfangensis		99.1042	93.8	USA: NYC	2012	NA	NA
GCA_000957865.1	JZZR00000000	SAMN03283627	2015-03-19	35024	Enterobacter hormaechei subsp. xiangfangensis	Enterobacter xiangfangensis		99.0892	93.6	USA: NYC	2012	NA	NA
GCA_000957885.1	JZZQ00000000	SAMN03283634	2015-03-19	35025	Enterobacter hormaechei subsp. hoffmannii	Enterobacter hoffmannii		98.9898	92.9	USA: NYC	2012	NA	NA
GCA_000957895.1	JZZP00000000	SAMN03283631	2015-03-19	35027	Enterobacter hormaechei subsp. hormaechei	Enterobacter hormaechei		99.7713	99.3	USA: NYC	2012	NA	NA
GCA_000957925.1	JZZO00000000	SAMN03283636	2015-03-19	35030	Enterobacter hormaechei subsp. hoffmannii	Enterobacter hoffmannii		98.9558	92.9	USA: NYC	2012	NA	NA
GCA_000957945.1	JZZN00000000	SAMN03283635	2015-03-19	35032	Enterobacter hormaechei subsp. hoffmannii	Enterobacter hoffmannii		98.8956	92.9	USA: NYC	2012	NA	NA
GCA_000957955.1	JZZM00000000	SAMN03283638	2015-03-19	35034	Enterobacter hormaechei subsp. xiangfangensis	Enterobacter xiangfangensis		99.0938	93.8	USA: NYC	2012	NA	NA
GCA_000957965.1	JZZK00000000	SAMN03283677	2015-03-19	35041	Enterobacter hormaechei subsp. xiangfangensis	Enterobacter xiangfangensis		99.0842	94	USA: NYC	2012	NA	NA
GCA_000958005.1	JZZJ00000000	SAMN03283678	2015-03-19	35415	Enterobacter hormaechei subsp. steigerwaltii	Enterobacter xiangfangensis		97.1177	76.2	USA: TX	2012	NA	NA
GCA_000958015.1	JZZF00000000	SAMN03283680	2015-03-19	35651	Enterobacter roggenkampii	Enterobacter roggenkampii		98.4302	87.3	USA: FL	2012	NA	NA
GCA_000958025.1	JZZE00000000	SAMN03283669	2015-03-19	35658	Enterobacter hormaechei subsp. steigerwaltii	Enterobacter xiangfangensis		97.1181	75.8	USA: FL	2012	NA	NA
GCA_000958065.1	JZXS00000000	SAMN03283648	2015-03-19	44589	Enterobacter hormaechei subsp. steigerwaltii	Enterobacter xiangfangensis		97.1274	76.2	Colombia	2014	NA	NA
GCA_000958085.1	JZYX00000000	SAMN03283666	2015-03-19	35699	Enterobacter sichuanensis	Enterobacter sichuanensis		98.0086	85.5	USA: FL	2012	NA	NA
GCA_000958095.1	JZYW00000000	SAMN03283658	2015-03-19	35703	Enterobacter hormaechei subsp. steigerwaltii	Enterobacter xiangfangensis		97.0423	75.7	USA: FL	2012	NA	NA
GCA_000958145.1	JZYO00000000	SAMN03283646	2015-03-19	39366	Enterobacter hormaechei subsp. xiangfangensis	Enterobacter xiangfangensis		99.0859	94	USA: OH	2013	NA	NA
GCA_000958155.1	JZYN00000000	SAMN03283687	2015-03-19	39373	Enterobacter hormaechei subsp. xiangfangensis	Enterobacter xiangfangensis		99.0511	94.1	USA: OH	2013	NA	NA
GCA_000958165.1	JZYM00000000	SAMN03283652	2015-03-19	39379	Enterobacter hormaechei subsp. steigerwaltii	Enterobacter xiangfangensis		97.0779	75.9	USA: OH	2013	NA	NA
GCA_000958205.1	JZYG00000000	SAMN03283673	2015-03-19	42324	Enterobacter cloacae subsp. cloacae	Enterobacter cloacae		98.5481	90.4	USA: MI	2013	NA	NA
GCA_000958225.1	JZYF00000000	SAMN03283682	2015-03-19	42333	Enterobacter hormaechei subsp. xiangfangensis	Enterobacter xiangfangensis		99.1066	93.8	USA: MI	2013	NA	NA
GCA_000958245.1	JZYB00000000	SAMN03283651	2015-03-19	43555	Enterobacter hormaechei subsp. xiangfangensis	Enterobacter xiangfangensis		99.047	93.5	NA	2013	NA	NA
GCA_000958265.1	JZYA00000000	SAMN03283668	2015-03-19	44242	Enterobacter chengduensis	Taxon_4	Enterobacter chengduensis	95.5357	64.4	USA: NYC	2014	NA	NA
GCA_000958285.1	JZXZ00000000	SAMN03283679	2015-03-19	44246	Enterobacter chengduensis	Taxon_4	Enterobacter chengduensis	95.5206	64.4	USA: NYC	2014	NA	NA
GCA_000958325.1	JZXX00000000	SAMN03283689	2015-03-19	44517	Enterobacter hormaechei subsp. steigerwaltii	Enterobacter xiangfangensis		97.0914	76.1	Colombia	2014	NA	NA
GCA_000958345.1	JZXW00000000	SAMN03283653	2015-03-19	44524	Enterobacter hormaechei subsp. steigerwaltii	Enterobacter xiangfangensis		97.0672	76.1	Colombia	2014	NA	NA
GCA_000958365.1	JZXV00000000	SAMN03283690	2015-03-19	44527	Enterobacter hormaechei subsp. xiangfangensis	Enterobacter xiangfangensis		99.0579	93.5	Colombia	2014	NA	NA
GCA_000958385.1	JZXU00000000	SAMN03283664	2015-03-19	44541	Enterobacter hormaechei subsp. steigerwaltii	Enterobacter xiangfangensis		97.085	75.9	Colombia	2014	NA	NA
GCA_000958405.1	JZYQ00000000	SAMN03283643	2015-03-19	36796	Enterobacter hormaechei subsp. hoffmannii	Enterobacter hoffmannii		99.0131	93.2	Gaza Strip	2012	NA	NA
GCA_000958425.1	JZYJ00000000	SAMN03283659	2015-03-19	42192	Enterobacter roggenkampii	Enterobacter roggenkampii		98.4982	87.8	USA: NYC	2013	NA	NA
GCA_000958445.1	JZYH00000000	SAMN03283656	2015-03-19	42202	Enterobacter kobei	Enterobacter kobei		98.7055	91.9	USA: NYC	2013	NA	NA
GCA_000958665.1	JZDG00000000	SAMN03333168	2015-03-20	MNCRE39	Enterobacter hormaechei	Enterobacter xiangfangensis		99.0363	93.6	USA: Minnesota	2012	Homo sapiens	sputum
GCA_000958695.1	JZCV00000000	SAMN03333172	2015-03-20	MNCRE35	Enterobacter hormaechei	Enterobacter xiangfangensis		99.126	93.7	USA: Minnesota	2011	Homo sapiens	bronchoalveolar lavage
GCA_000958725.1	JZCW00000000	SAMN03333173	2015-03-20	MNCRE86	Enterobacter hormaechei	Enterobacter xiangfangensis		99.0732	93.8	USA: Minnesota	2013	Homo sapiens	urine
GCA_000958735.1	JZCX00000000	SAMN03333174	2015-03-20	MNCRE3	Enterobacter asburiae	Enterobacter asburiae		96.6056	72.8	USA: Minnesota	2009	Homo sapiens	urine
GCA_000958745.1	JZCY00000000	SAMN03333175	2015-03-20	MNCRE36	Enterobacter hormaechei	Enterobacter xiangfangensis		99.0277	93.5	USA: Minnesota	2011	Homo sapiens	Fluid
GCA_000958765.1	JZCZ00000000	SAMN03333176	2015-03-20	MNCRE56	Enterobacter hormaechei	Enterobacter xiangfangensis		99.0538	93.5	USA: Minnesota	2012	Homo sapiens	urine
GCA_000958805.1	JZDA00000000	SAMN03333177	2015-03-20	MNCRE55	Enterobacter hormaechei	Enterobacter hoffmannii		98.9779	92.7	USA: Minnesota	2012	Homo sapiens	urine
GCA_000958815.1	JZDB00000000	SAMN03333178	2015-03-20	MNCRE71	Enterobacter hormaechei	Enterobacter xiangfangensis		99.0861	93.5	USA: Minnesota	2012	Homo sapiens	wound
GCA_000958825.1	JZDC00000000	SAMN03333179	2015-03-20	MNCRE83	Enterobacter hormaechei	Enterobacter xiangfangensis		99.1145	93.8	USA: Minnesota	2013	Homo sapiens	urine
GCA_000958845.1	JZDD00000000	SAMN03333180	2015-03-20	MNCRE52	Enterobacter hormaechei	Enterobacter xiangfangensis		99.1335	93.9	USA: Minnesota	2012	Homo sapiens	urine
GCA_000958885.1	JZDF00000000	SAMN03333182	2015-03-20	MNCRE4	Enterobacter bugandensis	Enterobacter bugandensis		98.2445	85.1	USA: Minnesota	2009	Homo sapiens	urine
GCA_000958925.1	JZDE00000000	SAMN03333181	2015-03-20	MNCRE9	Enterobacter hormaechei	Enterobacter xiangfangensis		99.1033	93.8	USA: Minnesota	2009	Homo sapiens	sputum
GCA_000965805.1	JZKM00000000	SAMN03277189	2015-03-30	CIDEIMsCOL2	Enterobacter hormaechei subsp. xiangfangensis	Enterobacter xiangfangensis		99.0227	93.3	Colombia	2009	Homo sapiens	Bodily fluid
GCA_000965815.1	JZKN00000000	SAMN03277190	2015-03-30	CIDEIMsCOL3	Enterobacter hormaechei subsp. steigerwaltii	Enterobacter xiangfangensis		97.0907	76.2	Colombia	2009	Homo sapiens	Excreted bodily substance
GCA_000965825.1	JZKP00000000	SAMN03277192	2015-03-30	CIDEIMsCOL5	Enterobacter asburiae	Enterobacter asburiae		96.785	74.6	Colombia	2009	Homo sapiens	Excreted bodily substance
GCA_000965835.1	JZKL00000000	SAMN03277188	2015-03-30	CIDEIMsCOL1	Enterobacter roggenkampii	Enterobacter quasiroggenkampii		98.4461	88.3	Colombia	2009	Homo sapiens	Bodily fluid
GCA_000965885.1	JZKT00000000	SAMN03277196	2015-03-30	CIDEIMsCOL9	Enterobacter chengduensis	Enterobacter chengduensis		99.7743	99.6	Colombia	2010	Homo sapiens	Bodily fluid
GCA_000965895.1	JZKX00000000	SAMN03277200	2015-03-30	CIDEIMsCOL13	Enterobacter hormaechei subsp. steigerwaltii	Enterobacter xiangfangensis		97.0977	76.1	Colombia	2011	Homo sapiens	Bodily fluid
GCA_000965905.1	JZKY00000000	SAMN03277201	2015-03-30	CIDEIMsCOL14	Enterobacter hormaechei subsp. steigerwaltii	Enterobacter xiangfangensis		97.0613	75.6	Colombia	2011	Homo sapiens	Not Applicable
GCA_000965925.1	JZLA00000000	SAMN03277203	2015-03-30	CIDEIMsCOL16	Enterobacter hormaechei subsp. steigerwaltii	Enterobacter xiangfangensis		97.1184	76.1	Colombia	2012	Homo sapiens	Organ
GCA_000965965.1	JZLB00000000	SAMN03277204	2015-03-30	CIDEIMsCOL17	Enterobacter hormaechei subsp. xiangfangensis	Enterobacter xiangfangensis		99.0554	93.4	Colombia	2012	Homo sapiens	Not Applicable
GCA_000965975.1	JZLC00000000	SAMN03277205	2015-03-30	CIDEIMsCOL18	Enterobacter hormaechei subsp. steigerwaltii	Enterobacter xiangfangensis		97.1174	76.1	Colombia	2012	Homo sapiens	Bodily fluid
GCA_000965985.1	JZLD00000000	SAMN03277206	2015-03-30	CIDEIMsCOL19	Enterobacter hormaechei subsp. steigerwaltii	Enterobacter xiangfangensis		97.0858	76.1	Colombia	2012	Homo sapiens	Excreted bodily substance
GCA_000966005.1	JZKO00000000	SAMN03277191	2015-03-30	CIDEIMsCOL4	Enterobacter asburiae	Enterobacter asburiae		96.7513	74.6	Colombia	2009	Homo sapiens	Bodily fluid
GCA_000966045.1	JZKQ00000000	SAMN03277193	2015-03-30	CIDEIMsCOL6	Enterobacter hormaechei subsp. steigerwaltii	Enterobacter xiangfangensis		97.1298	76.1	Colombia	2010	Homo sapiens	Excreted bodily substance
GCA_000966055.1	JZKR00000000	SAMN03277194	2015-03-30	CIDEIMsCOL7	Enterobacter hormaechei subsp. steigerwaltii	Enterobacter xiangfangensis		97.1015	76.1	Colombia	2010	Homo sapiens	Excreted bodily substance
GCA_000966085.1	JZKS00000000	SAMN03277195	2015-03-30	CIDEIMsCOL8	Enterobacter hormaechei subsp. steigerwaltii	Enterobacter xiangfangensis		97.1358	76.1	Colombia	2010	Homo sapiens	Excreted bodily substance
GCA_000966095.1	JZKU00000000	SAMN03277197	2015-03-30	CIDEIMsCOL10	Enterobacter cloacae subsp. cloacae	Enterobacter cloacae		98.6847	91.2	Colombia	2011	Homo sapiens	Bodily fluid
GCA_000966125.1	JZKV00000000	SAMN03277198	2015-03-30	CIDEIMsCOL11	Enterobacter hormaechei subsp. steigerwaltii	Enterobacter xiangfangensis		97.1304	76.1	Colombia	2011	Homo sapiens	Tissues
GCA_000966135.1	JZKW00000000	SAMN03277199	2015-03-30	CIDEIMsCOL12	Enterobacter hormaechei subsp. xiangfangensis	Enterobacter xiangfangensis		99.0659	93.9	Colombia	2011	Homo sapiens	Excreted bodily substance
GCA_000966165.1	JZLE00000000	SAMN03277207	2015-03-30	CIDEIMsCOL20	Enterobacter hormaechei subsp. xiangfangensis	Enterobacter xiangfangensis		99.0307	93.4	Colombia	2013	Homo sapiens	Bodily fluid
GCA_000968675.1	JZKZ00000000	SAMN03277202	2015-04-03	CIDEIMsCOL15	Enterobacter hormaechei subsp. steigerwaltii	Enterobacter xiangfangensis		97.1125	76.1	Colombia	2012	Homo sapiens	Organ
GCA_000968725.1	JYMH00000000	SAMN03333158	2015-04-03	MNCRE16	Enterobacter roggenkampii	Enterobacter roggenkampii		98.4877	87	USA: Minnesota	2010	Homo sapiens	urine
GCA_000981975.1	LBLX00000000	SAMN03486506	2015-04-29	MRSN 11248	Enterobacter hormaechei subsp. hoffmannii	Enterobacter hoffmannii		99.0048	93.1	USA: San Antonio	2012-08-06	Homo sapiens	wound
GCA_001006635.1	JSWZ00000000	SAMN03145046	2015-05-14	CH1	Enterobacter cloacae	Taxon_F	Enterobacter cancerogenus	84.5883	26.3	Malaysia	2013	NA	chili
GCA_001006645.1	JSWY00000000	SAMN03145044	2015-05-14	B2	Enterobacter cloacae	Enterobacter dissolvens		98.7941	91	Malaysia	2013	NA	bitter gourd
GCA_001010875.1	LBMV00000000	SAMN03333171	2015-05-20	MNCRE85	Enterobacter hormaechei	Enterobacter xiangfangensis		99.0572	93.6	USA: Minnesota	2013	Homo sapiens	urine
GCA_001011695.1	LDCD00000000	SAMN03495966	2015-05-21	GN02044	Enterobacter hormaechei subsp. steigerwaltii	Enterobacter xiangfangensis		97.1282	75.9	USA	2002-06-01	Homo sapiens	NA
GCA_001011705.1	LDCH00000000	SAMN03495970	2015-05-21	GN02127	Enterobacter asburiae	Enterobacter asburiae		96.5794	72.8	USA	2002-12-01	Homo sapiens	NA
GCA_001011715.1	LDCI00000000	SAMN03495972	2015-05-21	GN02174	Enterobacter cloacae subsp. cloacae	Enterobacter cloacae		98.4098	87.8	USA	2003-05-01	Homo sapiens	NA
GCA_001011725.1	LDCB00000000	SAMN03495964	2015-05-21	GN02001	Enterobacter hormaechei subsp. steigerwaltii	Enterobacter xiangfangensis		97.0797	75.9	USA	2002-02-01	Homo sapiens	NA
GCA_001011775.1	LDCC00000000	SAMN03495965	2015-05-21	GN02032	Enterobacter hormaechei subsp. oharae	Enterobacter xiangfangensis		97.1392	75.9	USA	2002-05-01	Homo sapiens	NA
GCA_001011785.1	LDCJ00000000	SAMN03495973	2015-05-21	GN02186	Enterobacter kobei	Enterobacter kobei		98.5925	90.7	USA	2003-06-01	Homo sapiens	NA
GCA_001011855.1	LDCE00000000	SAMN03495967	2015-05-21	GN02073	Enterobacter asburiae	Enterobacter asburiae		96.939	75.1	USA	2004-07-01	Homo sapiens	NA
GCA_001011865.1	LDCF00000000	SAMN03495968	2015-05-21	GN02097	Enterobacter hormaechei subsp. steigerwaltii	Enterobacter xiangfangensis		97.1523	76.1	USA	2002-09-01	Homo sapiens	NA
GCA_001011895.1	LDCG00000000	SAMN03495969	2015-05-21	GN02108	Enterobacter hormaechei subsp. xiangfangensis	Enterobacter xiangfangensis		99.0241	92.6	USA	2002-10-01	Homo sapiens	NA
GCA_001011955.1	LDCK00000000	SAMN03495975	2015-05-21	GN02208	Enterobacter roggenkampii	Enterobacter roggenkampii		97.297	77.5	USA	2003-08-01	Homo sapiens	NA
GCA_001011975.1	LDCL00000000	SAMN03495976	2015-05-21	GN02225	Enterobacter kobei	Enterobacter kobei		98.7819	92.3	USA	2003-09-01	Homo sapiens	NA
GCA_001022015.1	CP011572	SAMN03733748	2015-06-09	CAV1311	Enterobacter hormaechei	Enterobacter xiangfangensis		97.1359	76.1	USA: Virginia	2011-01-01	Homo sapiens	Urine/Genitourinary
GCA_001022055.1	CP011584	SAMN03733827	2015-06-09	CAV1668	Enterobacter hormaechei	Enterobacter xiangfangensis		97.1389	76.2	USA: Virginia	2012-08-01	Homo sapiens	Perirectal
GCA_001022075.1	CP011581	SAMN03733769	2015-06-09	CAV1411	Enterobacter hormaechei	Enterobacter xiangfangensis		97.1401	76.2	USA: Virginia	2011-06-01	Homo sapiens	respiratory
GCA_001022095.1	CP011591	SAMN03733641	2015-06-09	CAV1043	Enterobacter asburiae	Enterobacter asburiae		96.7049	74.5	USA: Virginia	2008-03-01	Homo sapiens	NA
GCA_001022255.1	CP011650	SAMN03733830	2015-06-09	CAV1669	Enterobacter hormaechei	Enterobacter xiangfangensis		97.1286	76.2	USA: Virginia	2012-08-01	Homo sapiens	Perirectal
GCA_001022335.1	LEEB00000000	SAMN03732701	2015-06-09	GN02377	Enterobacter hormaechei subsp. steigerwaltii	Enterobacter xiangfangensis		97.0854	75.5	USA	2005-07-01	Homo sapiens	bodily fluid
GCA_001022345.1	LEDZ00000000	SAMN03732703	2015-06-09	GN02413	Enterobacter hormaechei subsp. steigerwaltii	Enterobacter xiangfangensis		97.1125	76	USA	2006-01-01	Homo sapiens	bodily fluid
GCA_001022355.1	LEEC00000000	SAMN03732700	2015-06-09	GN02366	Enterobacter kobei	Enterobacter kobei		98.8161	92.4	USA	2005-06-01	Homo sapiens	bodily fluid
GCA_001022365.1	LEEA00000000	SAMN03732702	2015-06-09	GN02382	Enterobacter hormaechei subsp. steigerwaltii	Enterobacter xiangfangensis		97.0091	75.8	USA	2005-07-01	Homo sapiens	bodily fluid
GCA_001022415.1	LEET00000000	SAMN03732705	2015-06-09	GN02440	Enterobacter roggenkampii	Enterobacter roggenkampii		98.432	87.9	USA	2006-04-01	Homo sapiens	NA
GCA_001022425.1	LEDY00000000	SAMN03732704	2015-06-09	GN02414	Enterobacter hormaechei subsp. steigerwaltii	Enterobacter xiangfangensis		97.0518	75.7	USA	2006-01-01	Homo sapiens	bodily fluid
GCA_001022435.2	LEDX00000000	SAMN03732706	2016-03-28	GN02450	Enterobacter hormaechei subsp. steigerwaltii	Enterobacter xiangfangensis		97.1423	76	USA	2005-12-01	Homo sapiens	bodily fluid
GCA_001022445.2	LEDW00000000	SAMN03732707	2016-03-28	GN02454	Enterobacter ludwigii	Enterobacter ludwigii		98.7332	91.7	USA	2005-07-01	Homo sapiens	bodily fluid
GCA_001022495.2	LEDV00000000	SAMN03732708	2016-03-28	GN02457	Enterobacter kobei	Enterobacter kobei		98.7676	91.8	USA	2006-07-01	Homo sapiens	bodily fluid
GCA_001022515.1	LEDU00000000	SAMN03732709	2015-06-09	GN02465	Enterobacter hormaechei subsp. steigerwaltii	Enterobacter xiangfangensis		97.1016	75.8	USA	2006-08-01	Homo sapiens	bodily fluid
GCA_001022525.2	LEDT00000000	SAMN03732710	2016-01-22	GN02468	Enterobacter chengduensis	Taxon_4	Enterobacter chengduensis	95.6232	64.9	USA	2006-08-01	Homo sapiens	bodily fluid
GCA_001022545.1	LEDS00000000	SAMN03732711	2015-06-09	GN02486	Enterobacter hormaechei subsp. steigerwaltii	Enterobacter xiangfangensis		97.1307	75.6	USA	2006-11-01	Homo sapiens	bodily fluid
GCA_001022575.1	LEDR00000000	SAMN03732712	2015-06-09	GN02534	Enterobacter cloacae subsp. dissolvens	Enterobacter dissolvens		98.8512	91.7	USA	2007-03-01	Homo sapiens	bodily fluid
GCA_001022595.1	LEDQ00000000	SAMN03732713	2015-06-09	GN02548	Enterobacter bugandensis	Enterobacter bugandensis		98.6055	90.1	USA	2007-05-01	Homo sapiens	bodily fluid
GCA_001022605.1	LEDP00000000	SAMN03732714	2015-06-09	GN02553	Enterobacter hormaechei subsp. steigerwaltii	Enterobacter xiangfangensis		97.062	75.7	USA	2007-06-01	Homo sapiens	bodily fluid
GCA_001022615.1	LEDO00000000	SAMN03732715	2015-06-09	GN02555	Enterobacter hormaechei subsp. steigerwaltii	Enterobacter xiangfangensis		97.1207	76	USA	2007-05-01	Homo sapiens	bodily fluid
GCA_001022655.1	LEES00000000	SAMN03732716	2015-06-09	GN02570	Enterobacter roggenkampii	Enterobacter roggenkampii		98.3115	86.4	USA	2007-07-01	Homo sapiens	NA
GCA_001022675.1	LEDN00000000	SAMN03732717	2015-06-09	GN02587	Enterobacter chengduensis	Taxon_4	Enterobacter chengduensis	95.618	64.5	USA	2007-09-01	Homo sapiens	bodily fluid
GCA_001022695.1	LEDL00000000	SAMN03732719	2015-06-09	GN02616	Enterobacter cloacae subsp. cloacae	Enterobacter cloacae		98.5406	90.1	USA	2007-11-01	Homo sapiens	bodily fluid
GCA_001022735.1	LEDK00000000	SAMN03732720	2015-06-09	GN02645	Enterobacter hormaechei subsp. xiangfangensis	Enterobacter xiangfangensis		99.0757	93.5	USA	2008-01-01	Homo sapiens	bodily fluid
GCA_001022755.1	LEDI00000000	SAMN03732722	2015-06-09	GN02692	Enterobacter roggenkampii	Enterobacter roggenkampii		98.3371	87.8	USA	2008-06-01	Homo sapiens	bodily fluid
GCA_001022765.1	LEDH00000000	SAMN03732723	2015-06-09	GN02709	Enterobacter asburiae	Enterobacter asburiae		96.6845	73.8	USA	2008-08-01	Homo sapiens	bodily fluid
GCA_001022775.1	LEDJ00000000	SAMN03732721	2015-06-09	GN02667	Enterobacter hormaechei subsp. xiangfangensis	Enterobacter xiangfangensis		99.0022	93.1	USA	2008-03-01	Homo sapiens	bodily fluid
GCA_001022805.1	LEER00000000	SAMN03732724	2015-06-09	GN02730	Enterobacter ludwigii	Enterobacter ludwigii		98.7269	91.6	USA	2008-10-01	Homo sapiens	NA
GCA_001022835.1	LEDG00000000	SAMN03732725	2015-06-09	GN02767	Enterobacter hormaechei subsp. steigerwaltii	Enterobacter xiangfangensis		97.1523	76.2	USA	2009-01-01	Homo sapiens	bodily fluid
GCA_001022855.1	LEDF00000000	SAMN03732726	2015-06-09	GN02768	Enterobacter hormaechei subsp. hoffmannii	Enterobacter hoffmannii		99.0016	92.6	USA	2009-01-01	Homo sapiens	bodily fluid
GCA_001022875.1	LEDE00000000	SAMN03732727	2015-06-09	GN02773	Enterobacter hormaechei subsp. steigerwaltii	Enterobacter xiangfangensis		97.0304	75.5	USA	2009-03-01	Homo sapiens	bodily fluid
GCA_001022885.1	LEDD00000000	SAMN03732728	2015-06-09	GN02808	Enterobacter hormaechei subsp. steigerwaltii	Enterobacter xiangfangensis		97.1642	76.4	USA	2009-04-01	Homo sapiens	bodily fluid
GCA_001022915.1	LEDC00000000	SAMN03732729	2015-06-09	GN02825	Enterobacter kobei	Enterobacter kobei		98.6906	92	USA	2009-04-01	Homo sapiens	bodily fluid
GCA_001022935.1	LEDB00000000	SAMN03732730	2015-06-09	GN03041	Enterobacter hormaechei subsp. steigerwaltii	Enterobacter xiangfangensis		97.1905	75.9	USA	2009-07-01	Homo sapiens	bodily fluid
GCA_001022955.1	LEDA00000000	SAMN03732731	2015-06-09	GN03140	Enterobacter asburiae	Enterobacter asburiae		96.614	72.6	USA	2009-09-01	Homo sapiens	bodily fluid
GCA_001022965.1	LECZ00000000	SAMN03732732	2015-06-09	GN03164	Enterobacter genomosp.	Taxon_5	Enterobacter asburiae	92.9037	49.7	USA	2009-10-01	Homo sapiens	bodily fluid
GCA_001022995.1	LECY00000000	SAMN03732733	2015-06-09	GN03191	Enterobacter kobei	Enterobacter kobei		98.7773	92.3	USA	2009-10-01	Homo sapiens	bodily fluid
GCA_001023015.1	LECX00000000	SAMN03732687	2015-06-09	GN04222	Enterobacter asburiae	Enterobacter asburiae		96.9362	75.1	USA	2011-07-01	Homo sapiens	bodily fluid
GCA_001023175.1	LEEP00000000	SAMN03495971	2015-06-09	GN02141	Enterobacter roggenkampii	Enterobacter roggenkampii		98.2997	86	USA	2003-01-01	Homo sapiens	NA
GCA_001023195.1	LEEQ00000000	SAMN03495974	2015-06-09	GN02204	Enterobacter kobei	Enterobacter kobei		98.6837	91.7	USA	2003-08-01	Homo sapiens	NA
GCA_001023215.1	LEEM00000000	SAMN03732690	2015-06-09	GN02232	Enterobacter hormaechei subsp. steigerwaltii	Enterobacter xiangfangensis		97.1574	76.1	USA	2003-10-01	Homo sapiens	bodily fluid
GCA_001023225.1	LEEN00000000	SAMN03732689	2015-06-09	GN02227	Enterobacter hormaechei subsp. steigerwaltii	Enterobacter xiangfangensis		97.1128	76.1	USA	2003-09-01	Homo sapiens	bodily fluid
GCA_001023235.1	LEEK00000000	SAMN03732692	2015-06-09	GN02275	Enterobacter kobei	Enterobacter kobei		98.7317	92.2	USA	2004-02-01	Homo sapiens	bodily fluid
GCA_001023245.1	LEEO00000000	SAMN03732688	2015-06-09	GN02226	Enterobacter ludwigii	Enterobacter ludwigii		98.7785	91.7	USA	2003-09-01	Homo sapiens	bodily fluid
GCA_001023295.1	LEEL00000000	SAMN03732691	2015-06-09	GN02266	Enterobacter kobei	Enterobacter kobei		98.6752	91.9	USA	2004-01-01	Homo sapiens	bodily fluid
GCA_001023305.1	LEEJ00000000	SAMN03732693	2015-06-09	GN02283	Enterobacter bugandensis	Enterobacter bugandensis		98.137	85	USA	2004-04-01	Homo sapiens	bodily fluid
GCA_001023315.1	LEEI00000000	SAMN03732694	2015-06-09	GN02315	Enterobacter hormaechei subsp. hormaechei	Enterobacter hormaechei		98.5554	89.3	USA	2004-08-01	Homo sapiens	bodily fluid
GCA_001023345.1	LEEH00000000	SAMN03732695	2015-06-09	GN02320	Enterobacter hormaechei subsp. steigerwaltii	Enterobacter xiangfangensis		97.0601	75.9	USA	2004-08-01	Homo sapiens	bodily fluid
GCA_001023375.1	LEEG00000000	SAMN03732696	2015-06-09	GN02327	Enterobacter hormaechei subsp. steigerwaltii	Enterobacter xiangfangensis		97.0415	75.7	USA	2004-09-01	Homo sapiens	bodily fluid
GCA_001023385.1	LEEE00000000	SAMN03732698	2015-06-09	GN02346	Enterobacter hormaechei subsp. steigerwaltii	Enterobacter xiangfangensis		97.1982	76	USA	2005-03-01	Homo sapiens	bodily fluid
GCA_001023395.1	LEEF00000000	SAMN03732697	2015-06-09	GN02338	Enterobacter hormaechei subsp. steigerwaltii	Enterobacter xiangfangensis		97.0916	75.7	USA	2004-11-01	Homo sapiens	bodily fluid
GCA_001023425.1	LEED00000000	SAMN03732699	2015-06-09	GN02358	Enterobacter hormaechei subsp. hoffmannii	Enterobacter hoffmannii		99.0105	92.2	USA	2005-05-01	Homo sapiens	bodily fluid
GCA_001025045.1	LDEO00000000	SAMN03333170	2015-06-10	MNCRE81	Enterobacter hormaechei	Enterobacter xiangfangensis		99.0318	93.6	USA: Minnesota	2013	Homo sapiens	Nephretic drain fluid
GCA_001025055.1	LDEN00000000	SAMN03333169	2015-06-10	MNCRE79	Enterobacter hormaechei	Enterobacter xiangfangensis		99.0725	93.6	USA: Minnesota	2013	Homo sapiens	urine
GCA_001029645.1	CP011798	SAMN03743787	2015-06-19	UW5	Enterobacter ludwigii	Enterobacter ludwigii		98.7463	91.5	Canada: Waterloo	1994-09-29	NA	NA
GCA_001030145.1	LETA00000000	SAMN03280176	2015-06-22	UCI86	Enterobacter hormaechei	Enterobacter xiangfangensis		99.009	92.9	NA	2014	Homo sapiens	NA
GCA_001030195.1	LESZ00000000	SAMN03280175	2015-06-22	UCI85	Enterobacter hormaechei	Enterobacter xiangfangensis		99.0341	92.9	NA	2014	Homo sapiens	NA
GCA_001030225.1	LETR00000000	SAMN03280194	2015-06-22	BIDMC92	Enterobacter sp.	Enterobacter sichuanensis		98.5233	89.7	NA	2014	Homo sapiens	NA
GCA_001037565.1	LETB00000000	SAMN03280177	2015-06-22	BWH52	Enterobacter sp.	Enterobacter xiangfangensis		99.0511	93.7	USA	2014	Homo sapiens	NA
GCA_001037595.1	LETC00000000	SAMN03280179	2015-06-22	BWH63	Enterobacter sp.	Enterobacter xiangfangensis		99.0182	93.5	USA	2014	Homo sapiens	NA
GCA_001037645.1	LETD00000000	SAMN03280180	2015-06-22	BWH64	Enterobacter sp.	Enterobacter xiangfangensis		97.0894	76.1	USA	2014	Homo sapiens	NA
GCA_001037655.1	LETE00000000	SAMN03280181	2015-06-22	MGH85	Enterobacter sp.	Enterobacter hoffmannii		98.9746	93.2	NA	2014	Homo sapiens	NA
GCA_001037665.1	LETF00000000	SAMN03280182	2015-06-22	MGH86	Enterobacter sp.	Enterobacter xiangfangensis		97.1306	75.9	NA	2014	Homo sapiens	NA
GCA_001037675.1	LETG00000000	SAMN03280183	2015-06-22	MGH119	Enterobacter sp.	Enterobacter xiangfangensis		99.2389	94.1	NA	2014	Homo sapiens	NA
GCA_001037725.1	LETH00000000	SAMN03280184	2015-06-22	MGH120	Enterobacter sp.	Enterobacter xiangfangensis		97.1739	76.3	NA	2014	Homo sapiens	NA
GCA_001037735.1	LETI00000000	SAMN03280185	2015-06-22	MGH127	Enterobacter sp.	Enterobacter hoffmannii		98.9723	92.8	NA	2014	Homo sapiens	NA
GCA_001037745.1	LETJ00000000	SAMN03280186	2015-06-22	MGH128	Enterobacter sp.	Enterobacter xiangfangensis		99.8624	99.5	NA	2014	Homo sapiens	NA
GCA_001037755.1	LETK00000000	SAMN03280187	2015-06-22	BIDMC87	Enterobacter sp.	Enterobacter xiangfangensis		97.088	76.1	NA	2013	Homo sapiens	NA
GCA_001037805.1	LETL00000000	SAMN03280188	2015-06-22	BIDMC93	Enterobacter sp.	Enterobacter xiangfangensis		97.1783	76.3	NA	2013	Homo sapiens	NA
GCA_001037815.1	LETM00000000	SAMN03280189	2015-06-22	BIDMC94	Enterobacter sp.	Enterobacter xiangfangensis		99.0416	93.7	NA	2014	Homo sapiens	NA
GCA_001037835.1	LETN00000000	SAMN03280190	2015-06-22	BIDMC99	Enterobacter sp.	Enterobacter xiangfangensis		97.115	75.9	NA	2014	Homo sapiens	NA
GCA_001037845.1	LETO00000000	SAMN03280191	2015-06-22	BIDMC100	Enterobacter sp.	Enterobacter xiangfangensis		99.074	93.3	NA	2014	Homo sapiens	NA
GCA_001037885.1	LETP00000000	SAMN03280192	2015-06-22	BIDMC109	Enterobacter sp.	Enterobacter xiangfangensis		97.07	75.8	NA	2014	Homo sapiens	NA
GCA_001037905.1	LETQ00000000	SAMN03280193	2015-06-22	BIDMC110	Enterobacter sp.	Enterobacter xiangfangensis		97.0907	75.6	NA	2014	Homo sapiens	NA
GCA_001039365.2	LFDQ00000000	SAMN03771262	2017-05-16	WCHECl-1060	Enterobacter cloacae subsp. cloacae	Enterobacter quasiroggenkampii		100	100	China: Chengdu	2014-10-30	Homo sapiens	blood
GCA_001052055.1	JWGU00000000	SAMN03196962	2015-07-10	1000_ECLO	Enterobacter roggenkampii	Enterobacter roggenkampii		98.4058	87.6	USA: WA	NA	Homo sapiens	NA
GCA_001052135.1	JWCN00000000	SAMN03197073	2015-07-10	1119_ECLO	Enterobacter asburiae	Enterobacter asburiae		96.9066	75	USA: WA	NA	Homo sapiens	NA
GCA_001052145.1	JWCF00000000	SAMN03197081	2015-07-10	1126_ECLO	Enterobacter asburiae	Enterobacter asburiae		96.7301	74	USA: WA	NA	Homo sapiens	NA
GCA_001052195.1	JWCB00000000	SAMN03197085	2015-07-10	1131_ECLO	Enterobacter cloacae	Taxon_2	Enterobacter quasiroggenkampii	95.0486	59.7	USA: WA	NA	Homo sapiens	NA
GCA_001052225.1	JWBJ00000000	SAMN03197103	2015-07-10	1147_ECLO	Enterobacter hormaechei	Enterobacter xiangfangensis		99.1433	93.3	USA: WA	NA	Homo sapiens	NA
GCA_001052295.1	JWAU00000000	SAMN03197118	2015-07-10	1161_ECLO	Enterobacter cloacae	Taxon_2	Enterobacter quasiroggenkampii	95.0401	59.7	USA: WA	NA	Homo sapiens	NA
GCA_001052355.1	JWAA00000000	SAMN03197138	2015-07-10	1180_ECLO	Enterobacter asburiae	Enterobacter asburiae		96.8849	75	USA: WA	NA	Homo sapiens	NA
GCA_001052595.1	JWGW00000000	SAMN03196960	2015-07-10	10_ECLO	Enterobacter cloacae	Klebsiella pneumoniae		98.9388	93.3	USA: WA	NA	Homo sapiens	NA
GCA_001052605.1	JWGT00000000	SAMN03196963	2015-07-10	1001_ECLO	Enterobacter roggenkampii	Enterobacter roggenkampii		98.4055	87.6	USA: WA	NA	Homo sapiens	NA
GCA_001052635.1	JWGJ00000000	SAMN03196973	2015-07-10	1011_EASB	Enterobacter asburiae	Enterobacter asburiae		96.8033	74.1	USA: WA	NA	Homo sapiens	NA
GCA_001052645.1	JWGM00000000	SAMN03196970	2015-07-10	1009_ECLO	Enterobacter asburiae	Enterobacter asburiae		96.7899	74.1	USA: WA	NA	Homo sapiens	NA
GCA_001052895.1	JWAF00000000	SAMN03197133	2015-07-10	1176_ECLO	Enterobacter roggenkampii	Enterobacter roggenkampii		98.1973	86.2	USA: WA	NA	Homo sapiens	NA
GCA_001052955.1	JVZC00000000	SAMN03197162	2015-07-10	1200_ECLO	Enterobacter hormaechei subsp. steigerwaltii	Enterobacter xiangfangensis		96.9972	75.2	USA: WA	NA	Homo sapiens	NA
GCA_001053345.1	JVUJ00000000	SAMN03197285	2015-07-10	1309_ECLO	Enterobacter hormaechei subsp. steigerwaltii	Enterobacter xiangfangensis		96.9822	76	USA: WA	NA	Homo sapiens	NA
GCA_001053395.1	JVTR00000000	SAMN03197303	2015-07-10	1323_ECLO	Enterobacter kobei	Enterobacter kobei		98.6926	91.5	USA: WA	NA	Homo sapiens	NA
GCA_001053615.1	JWFR00000000	SAMN03196991	2015-07-10	1027_ECLO	Enterobacter asburiae	Enterobacter asburiae		96.7913	74.9	USA: WA	NA	Homo sapiens	NA
GCA_001053635.1	JWFJ00000000	SAMN03196999	2015-07-10	1034_ECLO	Enterobacter kobei	Enterobacter kobei		98.8909	93	USA: WA	NA	Homo sapiens	NA
GCA_001053725.1	JWET00000000	SAMN03197015	2015-07-10	1049_ECLO	Enterobacter kobei	Enterobacter kobei		98.8742	92.9	USA: WA	NA	Homo sapiens	NA
GCA_001053955.1	JWAV00000000	SAMN03197117	2015-07-10	1160_ECLO	Enterobacter cloacae	Taxon_2	Enterobacter quasiroggenkampii	95.0363	59.7	USA: WA	NA	Homo sapiens	NA
GCA_001054075.1	JVZA00000000	SAMN03197164	2015-07-10	1202_ECLO	Enterobacter hormaechei subsp. oharae	Enterobacter xiangfangensis		97.1614	76.1	USA: WA	NA	Homo sapiens	NA
GCA_001054135.1	JVYD00000000	SAMN03197187	2015-07-10	1222_ECLO	Enterobacter hormaechei subsp. steigerwaltii	Enterobacter xiangfangensis		96.9852	75.9	USA: WA	NA	Homo sapiens	NA
GCA_001054225.1	JVXK00000000	SAMN03197206	2015-07-10	1240_ECLO	Enterobacter cloacae	Klebsiella pneumoniae		98.7691	91.7	USA: WA	NA	Homo sapiens	NA
GCA_001054435.1	JVSD00000000	SAMN03197343	2015-07-10	153_ECLO	Enterobacter bugandensis	Enterobacter bugandensis		98.6257	89.3	USA: WA	NA	Homo sapiens	NA
GCA_001054505.1	JVRK00000000	SAMN03197362	2015-07-10	171_ECLO	Enterobacter bugandensis	Enterobacter bugandensis		98.2038	84.7	USA: WA	NA	Homo sapiens	NA
GCA_001054625.1	JVPP00000000	SAMN03197409	2015-07-10	217_ECLO	Enterobacter bugandensis	Enterobacter bugandensis		98.5513	89.1	USA: WA	NA	Homo sapiens	NA
GCA_001054695.1	JVOV00000000	SAMN03197429	2015-07-10	24_ECLO	Enterobacter hormaechei subsp. steigerwaltii	Enterobacter xiangfangensis		97.1457	76.3	USA: WA	NA	Homo sapiens	NA
GCA_001054835.1	JVND00000000	SAMN03197473	2015-07-10	28_ECLO	Enterobacter roggenkampii	Enterobacter roggenkampii		98.203	86.2	USA: WA	NA	Homo sapiens	NA
GCA_001054905.1	JVLF00000000	SAMN03197523	2015-07-10	333_ECLO	Enterobacter asburiae	Enterobacter asburiae		96.6474	73.1	USA: WA	NA	Homo sapiens	NA
GCA_001055075.1	JVIB00000000	SAMN03197605	2015-07-10	414_ECLO	Enterobacter cloacae	Taxon_4	Enterobacter chengduensis	95.6157	64.6	USA: WA	NA	Homo sapiens	NA
GCA_001055165.1	JVFX00000000	SAMN03197661	2015-07-10	467_ECLO	Enterobacter kobei	Enterobacter kobei		98.9253	93.2	USA: WA	NA	Homo sapiens	NA
GCA_001055365.1	JVBX00000000	SAMN03197765	2015-07-10	565_ECLO	Enterobacter cloacae	Enterobacter cloacae		98.6723	91	USA: WA	NA	Homo sapiens	NA
GCA_001055515.1	JUZN00000000	SAMN03197827	2015-07-10	627_ECLO	Enterobacter bugandensis	Enterobacter bugandensis		98.5453	88.5	USA: WA	NA	Homo sapiens	NA
GCA_001055645.1	JVQZ00000000	SAMN03197373	2015-07-10	182_ECLO	Enterobacter bugandensis	Enterobacter bugandensis		98.201	84.7	USA: WA	NA	Homo sapiens	NA
GCA_001055805.1	JVQL00000000	SAMN03197387	2015-07-10	195_ECLO	Enterobacter bugandensis	Enterobacter bugandensis		98.218	84.7	USA: WA	NA	Homo sapiens	NA
GCA_001055835.1	JVQI00000000	SAMN03197390	2015-07-10	198_ECLO	Enterobacter bugandensis	Enterobacter bugandensis		98.239	84.7	USA: WA	NA	Homo sapiens	NA
GCA_001056175.1	JVNW00000000	SAMN03197454	2015-07-10	261_ECLO	Enterobacter hormaechei subsp. hoffmannii	Enterobacter hoffmannii		99.0881	93.6	USA: WA	NA	Homo sapiens	NA
GCA_001056255.1	JVMT00000000	SAMN03197483	2015-07-10	29_ECLO	Enterobacter roggenkampii	Enterobacter roggenkampii		98.1754	86.2	USA: WA	NA	Homo sapiens	NA
GCA_001056585.1	JVIL00000000	SAMN03197595	2015-07-10	405_ECLO	Enterobacter cloacae	Taxon_4	Enterobacter chengduensis	95.6284	64.6	USA: WA	NA	Homo sapiens	NA
GCA_001056795.1	JVGX00000000	SAMN03197635	2015-07-10	443_ECLO	Enterobacter hormaechei subsp. steigerwaltii	Enterobacter xiangfangensis		97.0112	75.4	USA: WA	NA	Homo sapiens	NA
GCA_001057255.1	JVCE00000000	SAMN03197758	2015-07-10	559_ECLO	Enterobacter cloacae	Enterobacter cloacae		98.6807	91	USA: WA	NA	Homo sapiens	NA
GCA_001057315.1	JVBY00000000	SAMN03197764	2015-07-10	564_ECLO	Enterobacter cloacae	Enterobacter cloacae		98.6586	91	USA: WA	NA	Homo sapiens	NA
GCA_001057375.1	JVBS00000000	SAMN03197770	2015-07-10	569_ECLO	Enterobacter hormaechei subsp. steigerwaltii	Enterobacter xiangfangensis		97.0173	75.4	USA: WA	NA	Homo sapiens	NA
GCA_001057535.1	JVAG00000000	SAMN03197808	2015-07-10	608_ECLO	Enterobacter ludwigii	Enterobacter ludwigii		98.5941	89.9	USA: WA	NA	Homo sapiens	NA
GCA_001057545.1	JVAE00000000	SAMN03197810	2015-07-10	61_ECLO	Enterobacter kobei	Enterobacter kobei		99.2109	95.5	USA: WA	NA	Homo sapiens	NA
GCA_001057675.1	JUZQ00000000	SAMN03197824	2015-07-10	624_ECLO	Enterobacter cloacae	Taxon_3	Enterobacter asburiae	91.0774	42.3	USA: WA	NA	Homo sapiens	NA
GCA_001057695.1	JUZL00000000	SAMN03197829	2015-07-10	629_ECLO	Enterobacter bugandensis	Enterobacter bugandensis		98.5365	88.4	USA: WA	NA	Homo sapiens	NA
GCA_001057735.1	JUZK00000000	SAMN03197830	2015-07-10	63_ECLO	Enterobacter kobei	Enterobacter kobei		99.1657	95.5	USA: WA	NA	Homo sapiens	NA
GCA_001057845.1	JUXX00000000	SAMN03197869	2015-07-10	665_ECLO	Enterobacter hormaechei subsp. steigerwaltii	Enterobacter xiangfangensis		97.1328	75.7	USA: WA	NA	Homo sapiens	NA
GCA_001057935.1	JUXG00000000	SAMN03197886	2015-07-10	683_ECLO	Enterobacter asburiae	Enterobacter asburiae		96.8347	74.7	USA: WA	NA	Homo sapiens	NA
GCA_001058415.1	JUTR00000000	SAMN03197979	2015-07-10	77_ECLO	Enterobacter kobei	Enterobacter kobei		98.7566	92.5	USA: WA	NA	Homo sapiens	NA
GCA_001058605.1	JUQP00000000	SAMN03198059	2015-07-10	85_ECLO	Enterobacter kobei	Enterobacter kobei		98.7355	92.4	USA: WA	NA	Homo sapiens	NA
GCA_001059415.1	JUMS00000000	SAMN03198160	2015-07-10	940_PEND	Enterobacter sp.	Enterobacter asburiae		96.7587	73.9	USA: WA	NA	Homo sapiens	NA
GCA_001059535.1	JUOY00000000	SAMN03198102	2015-07-10	895_ECLO	Enterobacter asburiae	Enterobacter asburiae		96.7872	74.1	USA: WA	NA	Homo sapiens	NA
GCA_001059905.1	JULZ00000000	SAMN03198179	2015-07-10	959_ECLO	Enterobacter hormaechei subsp. steigerwaltii	Enterobacter xiangfangensis		97.1293	76	USA: WA	NA	Homo sapiens	NA
GCA_001060045.1	JUKN00000000	SAMN03198217	2015-07-10	995_ECLO	Enterobacter asburiae	Enterobacter asburiae		96.7359	74.9	USA: WA	NA	Homo sapiens	NA
GCA_001075365.1	JUNO00000000	SAMN03198137	2015-07-10	921_ECLO	Enterobacter hormaechei subsp. oharae	Enterobacter xiangfangensis		97.1948	75.9	USA: WA	NA	Homo sapiens	NA
GCA_001076175.1	JVWV00000000	SAMN03197221	2015-07-10	1254_ECLO	Enterobacter roggenkampii	Enterobacter roggenkampii		98.2421	86.2	USA: WA	NA	Homo sapiens	NA
GCA_001076295.1	JWBX00000000	SAMN03197089	2015-07-10	1135_ECLO	Enterobacter asburiae	Enterobacter asburiae		96.7335	74	USA: WA	NA	Homo sapiens	NA
GCA_001076375.1	JVKL00000000	SAMN03197543	2015-07-10	353_ECLO	Enterobacter hormaechei subsp. steigerwaltii	Enterobacter xiangfangensis		97.091	75.7	USA: WA	NA	Homo sapiens	NA
GCA_001077015.1	JUZJ00000000	SAMN03197831	2015-07-10	630_ECLO	Enterobacter cloacae	Taxon_3	Enterobacter asburiae	91.001	42.4	USA: WA	NA	Homo sapiens	NA
GCA_001187305.1	LFHB00000000	SAMN03776151	2015-07-24	LB3	Enterobacter hormaechei	Enterobacter xiangfangensis		99.3082	94.6	Malaysia	2013	NA	long beans
GCA_001190095.1	LFLH00000000	SAMN03776124	2015-07-31	LB2	Enterobacter cloacae	Enterobacter dissolvens		98.7982	90.8	Malaysia	2013	NA	Long Beans
GCA_001190105.1	LFLG00000000	SAMN03776116	2015-07-31	CB2	Enterobacter kobei	Enterobacter kobei		98.7497	91.7	Malaysia	2013	NA	cabbage
GCA_001263115.1	LGIV00000000	SAMN03861996	2015-08-07	AOUC-8/14	Enterobacter ludwigii	Enterobacter ludwigii		98.743	90.7	Italy: Careggi University Hospital, Careggi, Florence	2014-08-29	Homo sapiens	rectal swab from female
GCA_001270135.1	LFJA00000000	SAMN03777446	2015-08-18	B2-DHA	Enterobacter hormaechei	Enterobacter xiangfangensis		97.0732	76.1	Bangladesh	2013-11-01	NA	soil
GCA_001276405.1	LDVU00000000	SAMN03753639	2015-08-31	B2	Enterobacter hormaechei	Enterobacter xiangfangensis		97.0718	75.8	Australia: Brisbane	2005-04-07	Homo sapiens	lungs of cystic fibrosis patient B
GCA_001276425.1	LDVV00000000	SAMN03753640	2015-08-31	B3	Enterobacter hormaechei	Enterobacter xiangfangensis		97.0917	75.8	Australia: Brisbane	2005-08-25	Homo sapiens	lungs of cystic fibrosis patient B
GCA_001276465.1	LDVX00000000	SAMN03753642	2015-08-31	C7	Enterobacter asburiae	Enterobacter asburiae		96.6456	73.5	Australia: Brisbane	2003-08-20	Homo sapiens	lungs of cystic fibrosis patient C
GCA_001299075.1	CYTA00000000	SAMEA2247599	2015-09-19	ATCC 13047	Enterobacter cloacae	Enterobacter cloacae		100	100	NA	1800/2015	NA	not available: to be reported later
GCA_001316445.2	LJDJ00000000	SAMN03792301	2016-09-20	ST252:19870317JSK	Enterobacter asburiae	Enterobacter asburiae		96.6054	93.7	South Africa: Durban	Oct-2012/Aug-2013	Homo sapiens	NA
GCA_001316615.1	LJDV00000000	SAMN04011429	2015-10-15	ST108:941726609	Enterobacter hormaechei	Enterobacter xiangfangensis		97.2278	76.1	South Africa: Durban	NA	Homo sapiens	NA
GCA_001316705.2	LJED00000000	SAMN04011437	2016-09-20	ST54:941713674	Enterobacter kobei	Enterobacter kobei		98.6197	91.9	South Africa: Durban	2013-06-22	Homo sapiens	urine
GCA_001316805.2	LJDO00000000	SAMN04011422	2016-09-20	ST121:950178628	Enterobacter sp.	Enterobacter xiangfangensis		99.8163	99.1	South Africa: Durban	NA	Homo sapiens	NA
GCA_001316815.2	LJDP00000000	SAMN04011424	2016-09-20	ST145:950180354	Enterobacter hormaechei subsp. hoffmannii	Enterobacter hoffmannii		98.9533	93.4	South Africa: Durban	NA	Homo sapiens	NA
GCA_001317055.2	LJEO00000000	SAMN04011448	2016-09-20	ST433:953102574	Enterobacter roggenkampii	Enterobacter roggenkampii		98.4057	87.2	South Africa: Durban	2013-04-24	Homo sapiens	abdominal fluid
GCA_001317225.2	LJEW00000000	SAMN04011456	2016-09-20	ST434:953099839	Enterobacter kobei	Enterobacter kobei		98.6982	92	South Africa: Durban	2013-03-27	Homo sapiens	endo-tracheal apirate (ETA)
GCA_001317235.2	LJEY00000000	SAMN04011459	2016-09-20	ST435:939705067	Enterobacter asburiae	Enterobacter asburiae		96.6608	73.3	South Africa: Durban	2013-03-28	Homo sapiens	urine
GCA_001317435.1	LJEZ00000000	SAMN04011460	2015-10-16	ST436:951358951	Enterobacter cloacae subsp. cloacae	Enterobacter cloacae		98.3645	89.4	South Africa: Durban	2013-03-24	Homo sapiens	cardiovascular puncture (CVP) tip
GCA_001375695.1	CTRQ00000000	SAMEA3312983	2015-04-20	Marseille	Enterobacter cloacae	Enterobacter xiangfangensis		99.2314	94.5	NA	NA	NA	NA
GCA_001441705.1	LLXN00000000	SAMN04193740	2015-11-09	8706	Enterobacter kobei	Enterobacter kobei		98.7674	92.3	Mexico	2010-01-24	Homo sapiens	feces
GCA_001443095.1	LKAY00000000	SAMN04105225	2015-11-13	MNCRE22	Enterobacter hormaechei	Enterobacter xiangfangensis		99.0979	93.7	USA: Minnesota	2011-08-01	Homo sapiens	blood
GCA_001462935.1	LNHM00000000	SAMN04158295	2015-12-09	50588862	Enterobacter sp.	Enterobacter bugandensis		98.2136	85	Norway	2012	Homo sapiens	Urine
GCA_001463035.1	LNHC00000000	SAMN04158285	2015-12-09	K66-74	Enterobacter sp.	Enterobacter asburiae		96.7963	74.7	Norway	2010	Homo sapiens	Rectal swab
GCA_001463365.1	LNII00000000	SAMN04158317	2015-12-09	50793107	Enterobacter sp.	Enterobacter cloacae		98.4091	89.6	Norway	2014	Homo sapiens	Urine
GCA_001463465.1	LNIO00000000	SAMN04158323	2015-12-09	50858885	Enterobacter sp.	Enterobacter xiangfangensis		99.0867	93.3	Norway	2014	Homo sapiens	Wound secretion
GCA_001469415.1	LMBL00000000	SAMN04219575	2015-12-18	ST3	Enterobacter hormaechei	Enterobacter xiangfangensis		97.0682	75.5	China: Guangdong, Shenzhen coast	2014-08-20	Scrippsiella trochoidea	NA
GCA_001471215.1	LPOE00000000	SAMN04252956	2015-12-21	SMART_1113	Enterobacter hormaechei subsp. xiangfangensis	Enterobacter xiangfangensis		99.2041	94.5	Croatia	2013	Homo sapiens	NA
GCA_001471225.1	LPOA00000000	SAMN04252960	2015-12-21	SMART_1147	Enterobacter hormaechei subsp. xiangfangensis	Enterobacter xiangfangensis		99.0532	93.2	Greece	2013	Homo sapiens	NA
GCA_001471255.1	LPOB00000000	SAMN04252959	2015-12-21	SMART_1141	Enterobacter hormaechei subsp. steigerwaltii	Enterobacter xiangfangensis		97.0482	75.7	Hungary	2013	Homo sapiens	NA
GCA_001471875.1	LPQV00000000	SAMN04252886	2015-12-21	SMART_28	Enterobacter hormaechei subsp. hoffmannii	Enterobacter hoffmannii		98.9465	92.5	Turkey	2009	Homo sapiens	NA
GCA_001471885.1	LPQW00000000	SAMN04252885	2015-12-21	SMART_27	Enterobacter hormaechei subsp. xiangfangensis	Enterobacter xiangfangensis		99.0061	93.1	USA	2009	Homo sapiens	NA
GCA_001471915.1	LPQR00000000	SAMN04252890	2015-12-21	SMART_267	Enterobacter hormaechei subsp. oharae	Enterobacter xiangfangensis		97.1132	75.8	Spain	2010	Homo sapiens	NA
GCA_001471935.1	LPQT00000000	SAMN04252888	2015-12-21	SMART_264	Enterobacter hormaechei subsp. xiangfangensis	Enterobacter xiangfangensis		99.0688	93.7	Colombia	2010	Homo sapiens	NA
GCA_001471955.1	LPQS00000000	SAMN04252889	2015-12-21	SMART_266	Enterobacter hormaechei subsp. hoffmannii	Enterobacter hoffmannii		98.8732	91.9	Spain	2010	Homo sapiens	NA
GCA_001471975.1	LPQQ00000000	SAMN04252891	2015-12-21	SMART_268	Enterobacter hormaechei subsp. oharae	Enterobacter xiangfangensis		97.119	75.8	Spain	2010	Homo sapiens	NA
GCA_001471995.1	LPQP00000000	SAMN04252892	2015-12-21	SMART_269	Enterobacter roggenkampii	Enterobacter roggenkampii		98.4972	88	Spain	2010	Homo sapiens	NA
GCA_001472005.1	LPQO00000000	SAMN04252893	2015-12-21	SMART_271	Enterobacter hormaechei subsp. hoffmannii	Enterobacter hoffmannii		99.0243	93	Taiwan	2010	Homo sapiens	NA
GCA_001472035.1	LPQN00000000	SAMN04252895	2015-12-21	SMART_278	Enterobacter hormaechei subsp. xiangfangensis	Enterobacter xiangfangensis		99.0577	93.3	Argentina	2010	Homo sapiens	NA
GCA_001472055.1	LPQM00000000	SAMN04252896	2015-12-21	SMART_286	Enterobacter hormaechei subsp. xiangfangensis	Enterobacter xiangfangensis		99.0683	93.2	Greece	2010	Homo sapiens	NA
GCA_001472075.1	LPQL00000000	SAMN04252897	2015-12-21	SMART_291	Enterobacter hormaechei subsp. steigerwaltii	Enterobacter xiangfangensis		97.0813	76	USA	2010	Homo sapiens	NA
GCA_001472085.1	LPQK00000000	SAMN04252898	2015-12-21	SMART_309	Enterobacter hormaechei subsp. hoffmannii	Enterobacter hoffmannii		99.0565	93	Italy	2010	Homo sapiens	NA
GCA_001472115.1	LPQJ00000000	SAMN04252899	2015-12-21	SMART_312	Enterobacter hormaechei subsp. steigerwaltii	Enterobacter xiangfangensis		97.097	75.7	Viet Nam	2010	Homo sapiens	NA
GCA_001472135.1	LPQI00000000	SAMN04252900	2015-12-21	SMART_313	Enterobacter cloacae subsp. cloacae	Enterobacter cloacae		98.491	89.8	Viet Nam	2010	Homo sapiens	NA
GCA_001472175.1	LPQG00000000	SAMN04252902	2015-12-21	SMART_389	Enterobacter hormaechei subsp. xiangfangensis	Enterobacter xiangfangensis		99.0622	93.9	Romania	2011	Homo sapiens	NA
GCA_001472195.1	LPQF00000000	SAMN04252903	2015-12-21	SMART_398	Enterobacter hormaechei subsp. steigerwaltii	Enterobacter xiangfangensis		97.1187	75.9	Taiwan	2011	Homo sapiens	NA
GCA_001472215.1	LPQE00000000	SAMN04252904	2015-12-21	SMART_405	Enterobacter hormaechei subsp. xiangfangensis	Enterobacter xiangfangensis		99.7828	99.1	Morocco	2011	Homo sapiens	NA
GCA_001472225.1	LPQC00000000	SAMN04252906	2015-12-21	SMART_416	Enterobacter hormaechei subsp. xiangfangensis	Enterobacter xiangfangensis		99.0574	93.1	USA	2011	Homo sapiens	NA
GCA_001472255.1	LPQD00000000	SAMN04252905	2015-12-21	SMART_409	Enterobacter hormaechei subsp. xiangfangensis	Enterobacter xiangfangensis		98.997	93.2	Spain	2011	Homo sapiens	NA
GCA_001472295.1	LPQA00000000	SAMN04252908	2015-12-21	SMART_448	Enterobacter hormaechei subsp. steigerwaltii	Enterobacter xiangfangensis		97.0602	75.5	Italy	2011	Homo sapiens	NA
GCA_001472305.1	LPPZ00000000	SAMN04252909	2015-12-21	SMART_454	Enterobacter roggenkampii	Enterobacter roggenkampii		98.3337	86.6	USA	2011	Homo sapiens	NA
GCA_001472335.1	LPPY00000000	SAMN04252910	2015-12-21	SMART_488	Enterobacter hormaechei subsp. xiangfangensis	Enterobacter xiangfangensis		99.074	93.6	Venezuela	2011	Homo sapiens	NA
GCA_001472355.1	LPPX00000000	SAMN04252911	2015-12-21	SMART_503	Enterobacter hormaechei subsp. steigerwaltii	Enterobacter xiangfangensis		97.104	76	Germany	2011	Homo sapiens	NA
GCA_001472375.1	LPPW00000000	SAMN04252912	2015-12-21	SMART_530	Enterobacter hormaechei subsp. xiangfangensis	Enterobacter xiangfangensis		99.1563	94.3	Turkey	2011	Homo sapiens	NA
GCA_001472385.1	LPPV00000000	SAMN04252913	2015-12-21	SMART_539	Enterobacter hormaechei subsp. steigerwaltii	Enterobacter xiangfangensis		97.0634	76.1	Colombia	2011	Homo sapiens	NA
GCA_001472435.1	LPPT00000000	SAMN04252915	2015-12-21	SMART_557	Enterobacter hormaechei subsp. steigerwaltii	Enterobacter xiangfangensis		97.2045	76.2	Spain	2011	Homo sapiens	NA
GCA_001472455.1	LPPS00000000	SAMN04252916	2015-12-21	SMART_562	Enterobacter hormaechei subsp. xiangfangensis	Enterobacter xiangfangensis		99.1688	94.5	Croatia	2011	Homo sapiens	NA
GCA_001472475.1	LPPP00000000	SAMN04252919	2015-12-21	SMART_599	Enterobacter hormaechei subsp. steigerwaltii	Enterobacter xiangfangensis		97.0797	75.7	Viet Nam	2011	Homo sapiens	NA
GCA_001472495.1	LPPQ00000000	SAMN04252918	2015-12-21	SMART_598	Enterobacter hormaechei subsp. xiangfangensis	Enterobacter xiangfangensis		99.011	93.4	Viet Nam	2011	Homo sapiens	NA
GCA_001472515.1	LPPR00000000	SAMN04252917	2015-12-21	SMART_575	Enterobacter hormaechei subsp. hoffmannii	Enterobacter hoffmannii		99.0213	93.2	Serbia	2011	Homo sapiens	NA
GCA_001472535.1	LPPO00000000	SAMN04252920	2015-12-21	SMART_601	Enterobacter hormaechei subsp. steigerwaltii	Enterobacter xiangfangensis		97.0966	75.6	Viet Nam	2011	Homo sapiens	NA
GCA_001472555.1	LPPM00000000	SAMN04252922	2015-12-21	SMART_628	Enterobacter cloacae subsp. cloacae	Enterobacter cloacae		98.1475	87.4	Guatemala	2012	Homo sapiens	NA
GCA_001472575.1	LPPN00000000	SAMN04252921	2015-12-21	SMART_610	Enterobacter hormaechei subsp. steigerwaltii	Enterobacter xiangfangensis		97.0868	75.5	Greece	2012	Homo sapiens	NA
GCA_001472595.1	LPPL00000000	SAMN04252923	2015-12-21	SMART_635	Enterobacter kobei	Enterobacter kobei		98.5981	91.8	Spain	2012	Homo sapiens	NA
GCA_001472605.1	LPPK00000000	SAMN04252924	2015-12-21	SMART_661	Enterobacter hormaechei subsp. xiangfangensis	Enterobacter xiangfangensis		98.9654	93.4	Serbia	2012	Homo sapiens	NA
GCA_001472635.1	LPPJ00000000	SAMN04252925	2015-12-21	SMART_685	Enterobacter hormaechei subsp. steigerwaltii	Enterobacter xiangfangensis		97.1485	76.1	Jordan	2012	Homo sapiens	NA
GCA_001472645.1	LPPI00000000	SAMN04252926	2015-12-21	SMART_710	Enterobacter hormaechei subsp. xiangfangensis	Enterobacter xiangfangensis		99.0196	93.4	Tunisia	2012	Homo sapiens	NA
GCA_001472675.1	LPPH00000000	SAMN04252927	2015-12-21	SMART_716	Enterobacter hormaechei subsp. xiangfangensis	Enterobacter xiangfangensis		99.0754	93.7	Argentina	2012	Homo sapiens	NA
GCA_001472685.1	LPPG00000000	SAMN04252928	2015-12-21	SMART_723	Enterobacter hormaechei subsp. xiangfangensis	Enterobacter xiangfangensis		99.1159	93.8	Spain	2012	Homo sapiens	NA
GCA_001472715.1	LPPF00000000	SAMN04252929	2015-12-21	SMART_763	Enterobacter roggenkampii	Enterobacter roggenkampii		98.4305	87.7	Venezuela	2012	Homo sapiens	NA
GCA_001472765.1	LPPC00000000	SAMN04252932	2015-12-21	SMART_803	Enterobacter hormaechei subsp. xiangfangensis	Enterobacter xiangfangensis		99.2147	94.3	Turkey	2012	Homo sapiens	NA
GCA_001472795.1	LPPB00000000	SAMN04252933	2015-12-21	SMART_834	Enterobacter hormaechei subsp. xiangfangensis	Enterobacter xiangfangensis		99.0565	93.9	Romania	2012	Homo sapiens	NA
GCA_001472815.1	LPPA00000000	SAMN04252934	2015-12-21	SMART_843	Enterobacter hormaechei subsp. xiangfangensis	Enterobacter xiangfangensis		99.1658	94.5	Croatia	2012	Homo sapiens	NA
GCA_001472835.1	LPOZ00000000	SAMN04252935	2015-12-21	SMART_851	Enterobacter hormaechei subsp. steigerwaltii	Enterobacter xiangfangensis		97.0089	75.6	Viet Nam	2012	Homo sapiens	NA
GCA_001472845.1	LPOY00000000	SAMN04252936	2015-12-21	SMART_855	Enterobacter cloacae subsp. cloacae	Enterobacter cloacae		98.2697	87.5	Viet Nam	2012	Homo sapiens	NA
GCA_001472875.1	LPOX00000000	SAMN04252937	2015-12-21	SMART_857	Enterobacter hormaechei subsp. steigerwaltii	Enterobacter xiangfangensis		97.0816	75.7	Viet Nam	2012	Homo sapiens	NA
GCA_001472895.1	LPOW00000000	SAMN04252938	2015-12-21	SMART_886	Enterobacter cloacae subsp. cloacae	Enterobacter cloacae		98.3681	89.9	Philippines	2013	Homo sapiens	NA
GCA_001472915.1	LPOV00000000	SAMN04252939	2015-12-21	SMART_887	Enterobacter hormaechei subsp. xiangfangensis	Enterobacter xiangfangensis		98.9584	92.8	Philippines	2013	Homo sapiens	NA
GCA_001472955.1	LPOT00000000	SAMN04252941	2015-12-21	SMART_901	Enterobacter cloacae subsp. cloacae	Enterobacter cloacae		98.6173	90.7	Puerto Rico	2013	Homo sapiens	NA
GCA_001472975.1	LPOR00000000	SAMN04252943	2015-12-21	SMART_935	Enterobacter hormaechei subsp. steigerwaltii	Enterobacter xiangfangensis		97.1291	76.1	Puerto Rico	2013	Homo sapiens	NA
GCA_001472995.1	LPOS00000000	SAMN04252942	2015-12-21	SMART_930	Enterobacter roggenkampii	Enterobacter roggenkampii		98.3587	87.1	Venezuela	2013	Homo sapiens	NA
GCA_001473015.1	LPOQ00000000	SAMN04252944	2015-12-21	SMART_1001	Enterobacter hormaechei subsp. xiangfangensis	Enterobacter xiangfangensis		99.0988	93.6	Taiwan	2013	Homo sapiens	NA
GCA_001473025.1	LPOP00000000	SAMN04252945	2015-12-21	SMART_1009	Enterobacter hormaechei subsp. steigerwaltii	Enterobacter xiangfangensis		97.1664	76.1	Argentina	2013	Homo sapiens	NA
GCA_001473055.1	LPOO00000000	SAMN04252946	2015-12-21	SMART_1020	Enterobacter hormaechei subsp. xiangfangensis	Enterobacter xiangfangensis		99.0082	93.4	Serbia	2013	Homo sapiens	NA
GCA_001473075.1	LPON00000000	SAMN04252947	2015-12-21	SMART_1057	Enterobacter hormaechei subsp. xiangfangensis	Enterobacter xiangfangensis		99.1518	94.3	Guatemala	2013	Homo sapiens	NA
GCA_001473115.1	LPOL00000000	SAMN04252949	2015-12-21	SMART_1078	Enterobacter hormaechei subsp. steigerwaltii	Enterobacter xiangfangensis		97.1017	76.1	Colombia	2013	Homo sapiens	NA
GCA_001473135.1	LPOK00000000	SAMN04252950	2015-12-21	SMART_1093	Enterobacter cloacae subsp. cloacae	Enterobacter cloacae		98.3098	89.2	Tunisia	2013	Homo sapiens	NA
GCA_001473155.1	LPOJ00000000	SAMN04252951	2015-12-21	SMART_1094	Enterobacter cloacae subsp. cloacae	Enterobacter cloacae		98.2665	89.1	Tunisia	2013	Homo sapiens	NA
GCA_001473175.1	LPOI00000000	SAMN04252952	2015-12-21	SMART_1095	Enterobacter hormaechei subsp. xiangfangensis	Enterobacter xiangfangensis		99.1421	94	Tunisia	2013	Homo sapiens	NA
GCA_001473285.1	LPQU00000000	SAMN04252887	2015-12-21	SMART_77	Enterobacter hormaechei subsp. xiangfangensis	Enterobacter xiangfangensis		99.0382	93.4	India	2008	Homo sapiens	NA
GCA_001475395.1	LPOC00000000	SAMN04252958	2015-12-21	SMART_1139	Enterobacter hormaechei subsp. steigerwaltii	Enterobacter xiangfangensis		97.2011	76.5	Colombia	2013	Homo sapiens	NA
GCA_001475405.1	LPOD00000000	SAMN04252957	2015-12-21	SMART_1118	Enterobacter hormaechei subsp. steigerwaltii	Enterobacter xiangfangensis		97.0611	75.6	Romania	2013	Homo sapiens	NA
GCA_001475415.1	LPOF00000000	SAMN04252955	2015-12-21	SMART_1112	Enterobacter hormaechei subsp. xiangfangensis	Enterobacter xiangfangensis		99.205	94.4	Croatia	2013	Homo sapiens	NA
GCA_001475425.1	LPOG00000000	SAMN04252954	2015-12-21	SMART_1109	Enterobacter hormaechei subsp. xiangfangensis	Enterobacter xiangfangensis		98.979	93.2	Morocco	2013	Homo sapiens	NA
GCA_001475475.1	LPOH00000000	SAMN04252953	2015-12-21	SMART_1105	Enterobacter hormaechei subsp. hoffmannii	Enterobacter hoffmannii		98.9275	92.8	Greece	2013	Homo sapiens	NA
GCA_001475535.1	LDQG00000000	SAMN03401392	2015-12-22	NS104	Enterobacter cancerogenus	Enterobacter cancerogenus		98.7235	90.7	India	2013	Oryza sativa	NA
GCA_001475565.1	LDQI00000000	SAMN03401404	2015-12-22	NS188	Enterobacter cancerogenus	Enterobacter cancerogenus		98.7061	90.7	India	2013	Oryza sativa	NA
GCA_001475615.1	LDQK00000000	SAMN03401398	2015-12-22	NS19	Enterobacter hormaechei subsp. xiangfangensis	Enterobacter xiangfangensis		97.1885	76.3	India	2013	Oryza sativa	NA
GCA_001475635.1	LDQN00000000	SAMN03401400	2015-12-22	NS29	Enterobacter hormaechei subsp. xiangfangensis	Enterobacter xiangfangensis		97.1457	76.4	India	2013	Oryza sativa	NA
GCA_001475645.1	LDQR00000000	SAMN03401394	2015-12-22	NS64	Enterobacter hormaechei subsp. xiangfangensis	Enterobacter xiangfangensis		97.1388	76.3	India	2013	Oryza sativa	NA
GCA_001475795.1	LDQE00000000	SAMN03401401	2015-12-22	NS34	Enterobacter hormaechei	Enterobacter xiangfangensis		97.1891	76.4	India	2013	Oryza sativa	NA
GCA_001475805.1	LDQF00000000	SAMN03401389	2015-12-22	NS7	Enterobacter hormaechei	Enterobacter xiangfangensis		97.1457	76.3	India	2013	Oryza sativa	NA
GCA_001475835.1	LDQL00000000	SAMN03401393	2015-12-22	NS24	Enterobacter hormaechei subsp. xiangfangensis	Enterobacter xiangfangensis		97.1509	76.4	India	2013	Oryza sativa	NA
GCA_001475855.1	LDQP00000000	SAMN03401403	2015-12-22	NS49	Enterobacter hormaechei subsp. xiangfangensis	Enterobacter xiangfangensis		97.1553	76.4	India	2013	Oryza sativa	NA
GCA_001475875.1	LDQS00000000	SAMN03401395	2015-12-22	NS75	Enterobacter hormaechei subsp. xiangfangensis	Enterobacter xiangfangensis		97.0964	76.4	India	2013	Oryza sativa	NA
GCA_001475955.1	LDQD00000000	SAMN03401399	2015-12-22	NS23	Enterobacter hormaechei	Enterobacter xiangfangensis		97.1728	76.3	India	2013	Oryza sativa	NA
GCA_001475965.1	LDQH00000000	SAMN03401390	2015-12-22	NS111	Enterobacter cancerogenus	Enterobacter cancerogenus		98.681	90.7	India	2013	Oryza sativa	NA
GCA_001475985.1	LDQJ00000000	SAMN03401388	2015-12-22	NS31	Enterobacter cancerogenus	Enterobacter cancerogenus		98.7048	90.7	India	2013	Oryza sativa	NA
GCA_001476005.1	LDQM00000000	SAMN03401391	2015-12-22	NS28	Enterobacter hormaechei subsp. xiangfangensis	Enterobacter xiangfangensis		97.1618	76.4	India	2013	Oryza sativa	NA
GCA_001476035.1	LDQO00000000	SAMN03401405	2015-12-22	NS371	Enterobacter hormaechei subsp. xiangfangensis	Enterobacter xiangfangensis		97.142	76.3	India	2013	Oryza sativa	NA
GCA_001476055.1	LDQQ00000000	SAMN03401402	2015-12-22	NS57	Enterobacter hormaechei subsp. xiangfangensis	Enterobacter xiangfangensis		97.1199	76.3	India	2013	Oryza sativa	NA
GCA_001476065.1	LDQT00000000	SAMN03401396	2015-12-22	NS80	Enterobacter hormaechei subsp. xiangfangensis	Enterobacter xiangfangensis		97.1622	76.3	India	2013	Oryza sativa	NA
GCA_001476095.1	LDQU00000000	SAMN03401397	2015-12-22	RSA8	Enterobacter hormaechei subsp. xiangfangensis	Enterobacter xiangfangensis		97.1789	76.4	India	2013	Oryza sativa	NA
GCA_001482465.1	LLJM00000000	SAMN04124432	2015-12-24	AMA 497	Enterobacter asburiae	Enterobacter asburiae		96.8488	74.9	Denmark	2013	Homo sapiens	urine
GCA_001482565.1	LLJQ00000000	SAMN04124437	2015-12-24	AMA 810	Enterobacter asburiae	Enterobacter asburiae		96.9004	74.8	NA	2014	Homo sapiens	expectorate
GCA_001482625.1	LLJN00000000	SAMN04124433	2015-12-24	AMA 590	Enterobacter asburiae	Enterobacter asburiae		96.9129	74.9	Denmark	2014	Homo sapiens	urine
GCA_001487035.1	LKUI00000000	SAMN04155457	2016-01-05	SZECL	Enterobacter hormaechei	Enterobacter xiangfangensis		99.1271	94	China: Soochow	2012	Homo sapiens	sputum
GCA_001518045.1	LRCE00000000	SAMN04407772	2016-01-19	GN03205	Enterobacter asburiae	Enterobacter asburiae		96.5165	72.5	USA	2009	Homo sapiens	NA
GCA_001518065.1	LRCD00000000	SAMN04407771	2016-01-19	GN03193	Enterobacter hormaechei subsp. steigerwaltii	Enterobacter xiangfangensis		97.1102	75.9	USA	2009	Homo sapiens	NA
GCA_001518145.1	LRCF00000000	SAMN04407773	2016-01-19	GN03433	Enterobacter hormaechei subsp. xiangfangensis	Enterobacter xiangfangensis		99.1185	93.1	USA	2010	Homo sapiens	NA
GCA_001518165.1	LRCP00000000	SAMN04407786	2016-01-19	GN04300	Enterobacter kobei	Enterobacter kobei		99.117	94.7	USA	2011	Homo sapiens	NA
GCA_001518195.1	LRCH00000000	SAMN04407775	2016-01-19	GN03556	Enterobacter hormaechei subsp. xiangfangensis	Enterobacter xiangfangensis		99.2768	94.5	USA	2010	Homo sapiens	NA
GCA_001518205.1	LRCI00000000	SAMN04407776	2016-01-19	GN03638	Enterobacter ludwigii	Enterobacter ludwigii		98.7479	91.4	USA	2010	Homo sapiens	NA
GCA_001518225.1	LRCO00000000	SAMN04407785	2016-01-19	GN04225	Enterobacter hormaechei subsp. oharae	Enterobacter xiangfangensis		97.1867	76	USA	2011	Homo sapiens	NA
GCA_001518245.1	LRCM00000000	SAMN04407783	2016-01-19	GN03848	Enterobacter kobei	Enterobacter kobei		99.2256	95	USA	2010	Homo sapiens	NA
GCA_001518275.1	LRCU00000000	SAMN04407791	2016-01-19	GN04381	Enterobacter hormaechei subsp. xiangfangensis	Enterobacter xiangfangensis		99.0849	93.4	USA	2011	Homo sapiens	NA
GCA_001518285.1	LRCJ00000000	SAMN04407777	2016-01-19	GN03667	Enterobacter asburiae	Enterobacter asburiae		96.7251	73.6	USA	2010	Homo sapiens	NA
GCA_001518315.1	LRCL00000000	SAMN04407782	2016-01-19	GN03842	Enterobacter bugandensis	Enterobacter bugandensis		97.7546	80	USA	2010	Homo sapiens	NA
GCA_001518325.1	LRCS00000000	SAMN04407789	2016-01-19	GN04366	Enterobacter hormaechei subsp. xiangfangensis	Enterobacter xiangfangensis		99.0752	93.1	USA	2011	Homo sapiens	NA
GCA_001518395.1	LRCV00000000	SAMN04407792	2016-01-19	GN05729	Enterobacter bugandensis	Enterobacter bugandensis		98.4227	86.9	USA	2013	Homo sapiens	NA
GCA_001518415.1	LRCZ00000000	SAMN04407796	2016-01-19	GN05792	Enterobacter hormaechei subsp. steigerwaltii	Enterobacter xiangfangensis		97.0801	75.8	USA	2014	Homo sapiens	NA
GCA_001518455.1	LRCX00000000	SAMN04407794	2016-01-19	GN05753	Enterobacter roggenkampii	Enterobacter roggenkampii		98.4697	87.5	USA	2013	Homo sapiens	NA
GCA_001518515.1	LRBZ00000000	SAMN04407766	2016-01-19	GN02002	Enterobacter hormaechei subsp. xiangfangensis	Enterobacter xiangfangensis		99.128	93.8	USA	2002	Homo sapiens	NA
GCA_001518525.1	LRBY00000000	SAMN04407765	2016-01-19	GN02618	Enterobacter kobei	Enterobacter kobei		98.8477	92.3	USA	2007	Homo sapiens	NA
GCA_001518535.1	LRCA00000000	SAMN04407767	2016-01-19	GN02693	Enterobacter roggenkampii	Enterobacter roggenkampii		98.3149	87.4	USA	2008	Homo sapiens	NA
GCA_001518545.1	LRCK00000000	SAMN04407779	2016-01-19	GN03738	Enterobacter hormaechei subsp. xiangfangensis	Enterobacter xiangfangensis		99.0167	93.6	USA	2010	Homo sapiens	NA
GCA_001518595.1	LRCN00000000	SAMN04407784	2016-01-19	GN03866	Enterobacter hormaechei subsp. steigerwaltii	Enterobacter xiangfangensis		97.1548	76.4	USA	2010	Homo sapiens	NA
GCA_001518605.1	LRCT00000000	SAMN04407790	2016-01-19	GN04369	Enterobacter hormaechei subsp. oharae	Enterobacter xiangfangensis		97.145	75.9	USA	2011	Homo sapiens	NA
GCA_001518625.1	LRCQ00000000	SAMN04407787	2016-01-19	GN04311	Enterobacter hormaechei subsp. steigerwaltii	Enterobacter xiangfangensis		97.09	75.9	USA	2011	Homo sapiens	NA
GCA_001518635.1	LRCR00000000	SAMN04407788	2016-01-19	GN04363	Enterobacter genomosp.	Taxon_5	Enterobacter asburiae	92.9299	49.7	USA	2011	Homo sapiens	NA
GCA_001521715.1	CP011863	SAMN03742638	2016-01-21	ATCC 35953	Enterobacter asburiae	Enterobacter asburiae		100	100	NA	2014-12-01	Homo sapiens	physical
GCA_001524915.1	LRJW00000000	SAMN04430990	2016-01-22	SMART_1260	Enterobacter hormaechei subsp. oharae	Enterobacter xiangfangensis		97.1526	76	Australia	2014	Homo sapiens	abdomen
GCA_001524965.1	LRJY00000000	SAMN04430988	2016-01-22	SMART_1306	Enterobacter hormaechei subsp. steigerwaltii	Enterobacter xiangfangensis		97.0342	75.9	Argentina	2014	Homo sapiens	abdomen
GCA_001524975.1	LRJU00000000	SAMN04430992	2016-01-22	FL-1283	Enterobacter hormaechei subsp. xiangfangensis	Enterobacter xiangfangensis		99.1516	94.1	Canada	2014	Homo sapiens	NA
GCA_001524995.1	LRJX00000000	SAMN04430989	2016-01-22	SMART_1234	Enterobacter hormaechei subsp. steigerwaltii	Enterobacter xiangfangensis		97.034	75.7	Australia	2014	Homo sapiens	abdomen
GCA_001525015.1	LRJV00000000	SAMN04430991	2016-01-22	SMART_1291	Enterobacter hormaechei subsp. steigerwaltii	Enterobacter xiangfangensis		97.1292	76	Australia	2014	Homo sapiens	urine
GCA_001525045.1	LRIS00000000	SAMN04431020	2016-01-22	SMART_1160	Enterobacter hormaechei subsp. xiangfangensis	Enterobacter xiangfangensis		99.0859	93.9	USA	2014	Homo sapiens	urine
GCA_001525055.1	LRJQ00000000	SAMN04430996	2016-01-22	SMART_1470	Enterobacter asburiae	Enterobacter asburiae		96.6704	73.5	Colombia	2014	Homo sapiens	urine
GCA_001525085.1	LRIR00000000	SAMN04431021	2016-01-22	SMART_1414	Enterobacter hormaechei subsp. steigerwaltii	Enterobacter xiangfangensis		97.0966	75.9	USA	2014	Homo sapiens	gall bladder
GCA_001525095.1	LRIP00000000	SAMN04431023	2016-01-22	SMART_1488	Enterobacter hormaechei subsp. steigerwaltii	Enterobacter xiangfangensis		97.036	75.6	Viet Nam	2014	Homo sapiens	urine
GCA_001525125.1	LRIZ00000000	SAMN04431013	2016-01-22	EC_849	Enterobacter hormaechei subsp. xiangfangensis	Enterobacter xiangfangensis		99.0653	93.7	South Africa	2012	Homo sapiens	sputum
GCA_001525135.1	LRJA00000000	SAMN04431012	2016-01-22	EC_287	Enterobacter asburiae	Enterobacter asburiae		96.5954	73.3	South Africa	2012	Homo sapiens	urine
GCA_001525155.1	LRJB00000000	SAMN04431011	2016-01-22	SMART_1270	Enterobacter hormaechei subsp. xiangfangensis	Enterobacter xiangfangensis		98.9833	93.5	Serbia	2014	Homo sapiens	urine
GCA_001525175.1	LRIO00000000	SAMN04431024	2016-01-22	SMART_1493	Enterobacter cloacae subsp. cloacae	Enterobacter cloacae		98.1397	87.7	Viet Nam	2014	Homo sapiens	abdomen
GCA_001525205.1	LRJT00000000	SAMN04430993	2016-01-22	SMART_1348	Enterobacter hormaechei subsp. steigerwaltii	Enterobacter xiangfangensis		97.2021	76.6	Colombia	2014	Homo sapiens	abdomen
GCA_001525225.1	LRJJ00000000	SAMN04431003	2016-01-22	SMART_1216	Enterobacter hormaechei subsp. steigerwaltii	Enterobacter xiangfangensis		97.0963	75.9	Italy	2014	Homo sapiens	abdomen
GCA_001525285.1	LRJH00000000	SAMN04431005	2016-01-22	SMART_1312	Enterobacter cloacae subsp. cloacae	Enterobacter cloacae		98.4833	90	Philippines	2014	Homo sapiens	urine
GCA_001525305.1	LRJE00000000	SAMN04431008	2016-01-22	SMART_1262	Enterobacter hormaechei subsp. xiangfangensis	Enterobacter xiangfangensis		98.9791	93.5	Serbia	2014	Homo sapiens	abdomen
GCA_001525325.1	LRJF00000000	SAMN04431007	2016-01-22	SMART_1261	Enterobacter hormaechei subsp. xiangfangensis	Enterobacter xiangfangensis		99.0228	93.5	Serbia	2014	Homo sapiens	abdomen
GCA_001525345.1	LRJL00000000	SAMN04431001	2016-01-22	SMART_1458	Enterobacter hormaechei subsp. steigerwaltii	Enterobacter xiangfangensis		97.0825	75.7	Greece	2014	Homo sapiens	gall bladder
GCA_001525365.1	LRIW00000000	SAMN04431016	2016-01-22	SMART_1168	Enterobacter hormaechei subsp. xiangfangensis	Enterobacter xiangfangensis		98.985	93.4	Tunisia	2014	Homo sapiens	abdomen
GCA_001525385.1	LRJD00000000	SAMN04431009	2016-01-22	SMART_1263	Enterobacter hormaechei subsp. xiangfangensis	Enterobacter xiangfangensis		99.003	93.5	Serbia	2014	Homo sapiens	abdomen
GCA_001525405.1	LRIV00000000	SAMN04431017	2016-01-22	SMART_1169	Enterobacter hormaechei subsp. xiangfangensis	Enterobacter xiangfangensis		99.0985	93.6	Tunisia	2014	Homo sapiens	abdomen
GCA_001525425.1	LRJG00000000	SAMN04431006	2016-01-22	SMART_1411	Enterobacter hormaechei subsp. steigerwaltii	Enterobacter xiangfangensis		97.1084	76.1	Romania	2014	Homo sapiens	urine
GCA_001525445.1	LRIY00000000	SAMN04431014	2016-01-22	SMART_1259	Enterobacter hormaechei subsp. hoffmannii	Enterobacter hoffmannii		98.9567	92.7	Taiwan	2014	Homo sapiens	urine
GCA_001525465.1	LRIQ00000000	SAMN04431022	2016-01-22	SMART_1487	Enterobacter hormaechei subsp. steigerwaltii	Enterobacter xiangfangensis		97.0251	75.6	Viet Nam	2014	Homo sapiens	urine
GCA_001525475.1	LRIX00000000	SAMN04431015	2016-01-22	SMART_1276	Enterobacter hormaechei subsp. steigerwaltii	Enterobacter xiangfangensis		97.1136	75.8	Thailand	2014	Homo sapiens	urine
GCA_001526005.1	LREQ00000000	SAMN04252894	2016-01-22	SMART_272	Enterobacter hormaechei subsp. hoffmannii	Enterobacter hoffmannii		99.0183	93	Taiwan	2010	Homo sapiens	NA
GCA_001526015.1	LRJK00000000	SAMN04431002	2016-01-22	SMART_1342	Enterobacter hormaechei subsp. xiangfangensis	Enterobacter xiangfangensis		99.0404	93.4	Guatemala	2014	Homo sapiens	urine
GCA_001526025.1	LRJO00000000	SAMN04430998	2016-01-22	UAH-2/S629	Enterobacter hormaechei subsp. steigerwaltii	Enterobacter xiangfangensis		97.0311	75.7	Ecuador	2011	Homo sapiens	wound
GCA_001526035.1	LRIN00000000	SAMN04430987	2016-01-22	SMART_1305	Enterobacter hormaechei subsp. steigerwaltii	Enterobacter xiangfangensis		97.0843	75.9	Argentina	2014	Homo sapiens	abdomen
GCA_001526085.1	LRJP00000000	SAMN04430997	2016-01-22	SMART_1361	Enterobacter hormaechei subsp. xiangfangensis	Enterobacter xiangfangensis		99.0529	93.8	Croatia	2014	Homo sapiens	urine
GCA_001526105.1	LRJN00000000	SAMN04430999	2016-01-22	SMART_1286	Enterobacter hormaechei subsp. steigerwaltii	Enterobacter xiangfangensis		97.1591	76.1	Greece	2014	Homo sapiens	urine
GCA_001526115.1	LRJS00000000	SAMN04430994	2016-01-22	SMART_1351	Enterobacter hormaechei subsp. steigerwaltii	Enterobacter xiangfangensis		97.2453	76.7	Colombia	2014	Homo sapiens	urine
GCA_001526145.1	LRJM00000000	SAMN04431000	2016-01-22	SMART_1287	Enterobacter hormaechei subsp. steigerwaltii	Enterobacter xiangfangensis		97.1775	76.1	Greece	2014	Homo sapiens	abdomen
GCA_001526165.1	LRJI00000000	SAMN04431004	2016-01-22	SMART_1420	Enterobacter hormaechei subsp. xiangfangensis	Enterobacter xiangfangensis		98.9707	93	Italy	2014	Homo sapiens	abdomen
GCA_001526185.1	LRJC00000000	SAMN04431010	2016-01-22	SMART_1269	Enterobacter hormaechei subsp. xiangfangensis	Enterobacter xiangfangensis		99.0058	93.5	Serbia	2014	Homo sapiens	NA
GCA_001562175.1	CP014280	SAMN04448597	2016-02-17	MBRL1077	Enterobacter cloacae	Taxon_6	Enterobacter bugandensis	95.532	63.7	USA: Colorado	2015-02-01	Homo sapiens	wound
GCA_001593645.1	LUGN00000000	SAMN04532519	2016-03-17	S1:CND1	Enterobacter hormaechei	Enterobacter xiangfangensis		99.0892	74.4	India: Assam, Guwahati	2014-11-12	NA	oil contaminated soil collected from
GCA_001605945.1	LOMM00000000	SAMN04324026	2016-04-04	SENG-6	Enterobacter sp.	Enterobacter cloacae		98.3144	88.4	Japan	2010	Homo sapiens	feces
GCA_001617645.1	CP014993	SAMN04538166	2016-04-08	ENIPBJ-CG1	Enterobacter asburiae	Enterobacter asburiae		96.8005	74.4	China: Beijing	2014-07-03	Homo sapiens	NA
GCA_001623605.1	CP015227	SAMN04624399	2016-04-19	ODB01	Enterobacter sp.	Enterobacter kobei		99.1062	94.7	China	2014-09-01	NA	crude oil-contaminated soil
GCA_001631025.1	LVUX00000000	SAMN04572699	2016-04-25	GN06078	Enterobacter kobei	Enterobacter kobei		98.6941	91.6	USA	2014	Homo sapiens	NA
GCA_001631035.1	LVUK00000000	SAMN04578343	2016-04-25	GN05647	Enterobacter roggenkampii	Enterobacter roggenkampii		98.4363	88.2	USA	2013	Homo sapiens	NA
GCA_001631045.1	LVUA00000000	SAMN04572599	2016-04-25	GN05334	Enterobacter hormaechei subsp. steigerwaltii	Enterobacter xiangfangensis		97.0759	75.8	USA	2013	Homo sapiens	NA
GCA_001631055.1	LVTX00000000	SAMN04572596	2016-04-25	GN04967	Enterobacter hormaechei subsp. steigerwaltii	Enterobacter xiangfangensis		97.1259	76	USA	2012	Homo sapiens	NA
GCA_001631105.1	LVTT00000000	SAMN04578341	2016-04-25	GN04826	Enterobacter chengduensis	Taxon_4	Enterobacter chengduensis	95.5136	64.3	USA	2012	Homo sapiens	NA
GCA_001631115.1	LVTS00000000	SAMN04578340	2016-04-25	GN04787	Enterobacter bugandensis	Enterobacter bugandensis		98.6218	89.5	USA	2012	Homo sapiens	NA
GCA_001631125.1	LVUH00000000	SAMN04572684	2016-04-25	GN05606	Enterobacter hormaechei subsp. xiangfangensis	Enterobacter xiangfangensis		99.162	94.6	USA	2013	Homo sapiens	NA
GCA_001631145.1	LVTY00000000	SAMN04572597	2016-04-25	GN05035	Enterobacter hormaechei subsp. steigerwaltii	Enterobacter xiangfangensis		97.1262	75.9	USA	2012	Homo sapiens	NA
GCA_001631195.1	LVTZ00000000	SAMN04572598	2016-04-25	GN05306	Enterobacter cloacae subsp. dissolvens	Enterobacter dissolvens		98.7837	90.8	USA	2013	Homo sapiens	NA
GCA_001631235.1	LVUU00000000	SAMN04572696	2016-04-25	GN05911	Enterobacter hormaechei subsp. steigerwaltii	Enterobacter xiangfangensis		97.1617	76.1	USA	2014	Homo sapiens	NA
GCA_001631265.1	LVTV00000000	SAMN04572594	2016-04-25	GN04900	Enterobacter hormaechei subsp. xiangfangensis	Enterobacter xiangfangensis		98.9725	92.8	USA	2012	Homo sapiens	NA
GCA_001631275.1	LVUD00000000	SAMN04572602	2016-04-25	GN05420	Enterobacter hormaechei subsp. steigerwaltii	Enterobacter xiangfangensis		97.2157	76.3	USA	2013	Homo sapiens	NA
GCA_001631365.1	LVUS00000000	SAMN04572694	2016-04-25	GN05902	Enterobacter cloacae subsp. dissolvens	Enterobacter dissolvens		98.7869	91.2	USA	2014	Homo sapiens	NA
GCA_001631385.1	LVUG00000000	SAMN04572683	2016-04-25	GN05598	Enterobacter asburiae	Enterobacter asburiae		96.6819	73.3	USA	2013	Homo sapiens	NA
GCA_001631405.1	LVUI00000000	SAMN04572685	2016-04-25	GN05631	Enterobacter hormaechei subsp. steigerwaltii	Enterobacter xiangfangensis		97.0936	75.9	USA	2013	Homo sapiens	NA
GCA_001631425.1	LVTR00000000	SAMN04572592	2016-04-25	GN04697	Enterobacter hormaechei subsp. steigerwaltii	Enterobacter xiangfangensis		97.056	75.8	USA	2012	Homo sapiens	NA
GCA_001631445.1	LVUF00000000	SAMN04578342	2016-04-25	GN05526	Enterobacter genomosp.	Taxon_5	Enterobacter asburiae	92.8532	49.6	USA	2013	Homo sapiens	NA
GCA_001631455.1	LVVC00000000	SAMN04572703	2016-04-25	GN06257	Enterobacter hormaechei subsp. steigerwaltii	Enterobacter xiangfangensis		97.0707	75.9	USA	2014	Homo sapiens	NA
GCA_001631485.1	LVUZ00000000	SAMN04572701	2016-04-25	GN06223	Enterobacter hormaechei subsp. steigerwaltii	Enterobacter xiangfangensis		97.0661	75.6	USA	2014	Homo sapiens	NA
GCA_001631505.1	LVUJ00000000	SAMN04572686	2016-04-25	GN05643	Enterobacter hormaechei subsp. steigerwaltii	Enterobacter xiangfangensis		97.1603	75.9	USA	2013	Homo sapiens	NA
GCA_001631525.1	LVUM00000000	SAMN04572688	2016-04-25	GN05680	Enterobacter kobei	Enterobacter kobei		98.6703	92.1	USA	2013	Homo sapiens	NA
GCA_001631535.1	LVTQ00000000	SAMN04578339	2016-04-25	GN04673	Enterobacter roggenkampii	Enterobacter roggenkampii		98.2804	87.1	USA	2012	Homo sapiens	NA
GCA_001631555.1	LVTW00000000	SAMN04572595	2016-04-25	GN04920	Enterobacter ludwigii	Enterobacter ludwigii		98.5763	89.8	USA	2012	Homo sapiens	NA
GCA_001631615.1	LVUQ00000000	SAMN04572692	2016-04-25	GN05811	Enterobacter hormaechei subsp. steigerwaltii	Enterobacter xiangfangensis		97.0726	76	USA	2014	Homo sapiens	NA
GCA_001631685.1	LVTU00000000	SAMN04572593	2016-04-25	GN04892	Enterobacter hormaechei subsp. steigerwaltii	Enterobacter xiangfangensis		97.0834	75.9	USA	2012	Homo sapiens	NA
GCA_001631695.1	LVTP00000000	SAMN04578338	2016-04-25	GN04609	Enterobacter roggenkampii	Enterobacter roggenkampii		98.4841	87.8	USA	2012	Homo sapiens	NA
GCA_001631745.1	LVVI00000000	SAMN04578345	2016-04-25	GN06520	Enterobacter roggenkampii	Enterobacter roggenkampii		98.5713	88.5	USA	2015	Homo sapiens	NA
GCA_001631805.1	LVVA00000000	SAMN04578344	2016-04-25	GN06232	Enterobacter genomosp.	Enterobacter quasihormaechei		97.72	81.2	USA	2014	Homo sapiens	NA
GCA_001631835.1	LVUO00000000	SAMN04572690	2016-04-25	GN05698	Enterobacter hormaechei subsp. steigerwaltii	Enterobacter xiangfangensis		97.1034	89.3	USA	2013	Homo sapiens	NA
GCA_001631885.1	LVVE00000000	SAMN04572705	2016-04-25	GN06315	Enterobacter asburiae	Enterobacter asburiae		97.0931	89.3	USA	2014	Homo sapiens	NA
GCA_001631925.1	LVVD00000000	SAMN04572704	2016-04-25	GN06275	Enterobacter hormaechei subsp. steigerwaltii	Enterobacter xiangfangensis		97.0459	75.8	USA	2014	Homo sapiens	NA
GCA_001641445.1	LXPT00000000	SAMN04943266	2016-05-10	KCJK1735	Enterobacter cloacae	Enterobacter quasihormaechei		98.5529	89.3	USA: Alachua County, Florida	2015-10-29	Bos taurus	feces
GCA_001641585.1	LXPZ00000000	SAMN04943309	2016-05-10	KCJK1725	Enterobacter cloacae	Enterobacter quasihormaechei		98.5529	89.3	USA: Alachua County, Florida	2015-10-29	Bos taurus	feces
GCA_001643165.1	LSTS00000000	SAMN04494563	2016-05-13	RDT3	Enterobacter hormaechei subsp. xiangfangensis	Enterobacter xiangfangensis		99.0815	93.5	India: Chandigarh, IMTECH	2013-01-03	Homo sapiens	stool
GCA_001653545.1	LSUR00000000	SAMN04497989	2016-05-31	INSali2	Enterobacter hormaechei	Enterobacter xiangfangensis		97.1103	75.9	Portugal: Lisbon	2013	NA	vegetable
GCA_001653625.1	LSUS00000000	SAMN04497990	2016-05-31	INSali10	Enterobacter hormaechei	Enterobacter xiangfangensis		97.0715	75.5	Portugal: Lisbon	2013	NA	vegetable
GCA_001654845.1	LXES00000000	SAMN04875425	2016-06-02	ATCC BAA-2102	Enterobacter soli	Enterobacter soli		100	100	Peru	NA	NA	soil
GCA_001661155.1	LZCS00000000	SAMN04481089	2016-06-10	EA_75	Enterobacter asburiae	Enterobacter asburiae		96.8614	74.8	USA: Tennessee	NA	NA	NA
GCA_001662855.1	LZEN00000000	SAMN05212257	2016-06-14	ND22	Enterobacter cloacae	Enterobacter quasihormaechei		98.552	89.5	India: Nagpur	2014-12-21	buffalo	NA
GCA_001663525.1	LYYC00000000	SAMN05207407	2016-06-16	EGD_AQ_BF12	Enterobacter asburiae	Enterobacter asburiae		96.6852	72.9	India: Sundarban	2014-03-03	NA	biofouled membrane
GCA_001675835.1	LSQV00000000	SAMN04490973	2016-06-23	PDA134	Enterobacter roggenkampii	Enterobacter roggenkampii		98.4816	88.3	Oman: Muscat	2014-01-01	Phoenix dactylifera	roots
GCA_001698955.1	MCGF00000000	SAMN05462048	2016-08-05	NCR3	Enterobacter ludwigii	Enterobacter ludwigii		98.7821	91.3	Australia: Melbourne	2014	Carpobrotus rossii	rhizosphere
GCA_001719105.1	CP017087	SAMN05285327	2016-09-06	HK169	Enterobacter sp.	Enterobacter asburiae		96.8456	74.8	South Korea: Daejeon	2015	NA	Tomato roots
GCA_001729705.1	CP017180	SAMN05581749	2016-09-16	DSM 16687	Enterobacter hormaechei subsp. oharae	Enterobacter xiangfangensis		97.1322	76.2	Germany	NA	Homo sapiens	NA
GCA_001729725.1	CP017179	SAMN05581751	2016-09-16	DSM 16691	Enterobacter hormaechei subsp. steigerwaltii	Enterobacter xiangfangensis		97.0515	75.8	Belgium	NA	Homo sapiens	wound
GCA_001729745.1	CP017186	SAMN05581748	2016-09-16	DSM 14563	Enterobacter hormaechei subsp. hoffmannii	Enterobacter hoffmannii		100	100	Germany	NA	Homo sapiens	NA
GCA_001729765.1	CP017181	SAMN05581747	2016-09-16	DSM 13645	Enterobacter kobei	Enterobacter kobei		100	100	Japan	NA	Homo sapiens	blood
GCA_001729785.1	CP017183	SAMN05581746	2016-09-16	LMG27195	Enterobacter hormaechei subsp. xiangfangensis	Enterobacter xiangfangensis		100	100	China	NA	Homo sapiens	NA
GCA_001729805.1	CP017184	SAMN05581750	2016-09-16	DSM 16690	Enterobacter roggenkampii	Enterobacter roggenkampii		100	100	Germany	NA	Homo sapiens	NA
GCA_001742765.1	MDVW00000000	SAMN05526267	2016-09-23	ku-bf2	Enterobacter sp.	Enterobacter quasiroggenkampii		98.3955	87.8	India: Osmania University Campus, Hyderabad, Telangana	2015	NA	decaying wood
GCA_001743375.1	MJAA00000000	SAMN04902365	2016-09-24	IF2SW-B1	Enterobacter sp.	Enterobacter bugandensis		98.5961	89	NA	2015-03-05	NA	waste and hygiene compartment of
GCA_001743385.1	MJAB00000000	SAMN04902366	2016-09-24	IF2SW-P2	Enterobacter sp.	Enterobacter bugandensis		98.6102	89	NA	2015-03-05	NA	waste and hygiene compartment of
GCA_001750725.1	CP017279	SAMN05787341	2016-10-03	EN-119	Enterobacter ludwigii	Enterobacter ludwigii		100	100	NA	NA	Homo sapiens	NA
GCA_001807145.1	LTZU00000000	SAMN03287031	2016-10-21	HMSC16D10	Enterobacter sp.	Enterobacter roggenkampii		98.3747	87.6	NA	NA	Homo sapiens	Urinary Tract
GCA_001858135.1	MBTX00000000	SAMN05383896	2016-11-01	R8E	Enterobacter roggenkampii	Enterobacter roggenkampii		98.3935	88.3	Malaysia	2013-04-01	Homo sapiens	Dental Plaque
GCA_001858285.1	MBMT00000000	SAMN05413078	2016-11-01	R2A	Enterobacter roggenkampii	Enterobacter roggenkampii		98.4338	88.3	Malaysia	2013-04-01	Homo sapiens	Dental Plaque
GCA_001874505.1	CP011662	SAMN03733727	2016-07-15	CAV1176	Enterobacter hormaechei	Enterobacter xiangfangensis		97.1379	76.1	USA: Virginia	2010-05-01	Homo sapiens	Perirectal
GCA_001875655.1	MKEQ00000000	SAMN05787340	2016-11-10	ATCC 49162	Enterobacter hormaechei	Enterobacter hormaechei		100	100	NA	NA	NA	NA
GCA_001887225.1	JSVH00000000	SAMN03135879	2016-11-29	BH-18	Enterobacter kobei	Enterobacter kobei		98.8461	92.6	China: Beihai, Guangxi province	2006-02-01	NA	mangrove sediments
GCA_001888805.2	CP019113	SAMN05967246	2018-03-05	SA187	Enterobacter sp.	Taxon_G	Pseudescherichia vulneris	82.605	24.3	Saudi Arabia: Jizan	2014-03-01	NA	roots of desert plants
GCA_001922365.1	CP018814	SAMN04014843	2016-12-27	AR_0002	Enterobacter cloacae	Enterobacter xiangfangensis		99.0719	93.8	NA	NA	NA	NA
GCA_001938425.1	MRAA00000000	SAMN06076153	2017-01-06	WCHEClY2402	Enterobacter hormaechei	Enterobacter xiangfangensis		97.0629	75.6	China: Sichuan, Chengdu	2014-07-01	Homo sapiens	NA
GCA_001938435.1	MRAB00000000	SAMN06076642	2017-01-06	WCHEClY2403	Enterobacter hormaechei	Enterobacter xiangfangensis		97.0426	75.6	China: Sichuan, Chengdu	2014-08-01	Homo sapiens	NA
GCA_001984805.1	MTSN00000000	SAMN06240355	2017-02-05	WCHECl-14653	Enterobacter hormaechei	Enterobacter xiangfangensis		97.004	75.6	China: Chengdu, Sichuan	2014-04-01	Homo sapiens	blood
GCA_001984825.2	CP043318	SAMN06249239	2019-09-03	WCHECl-C4 = WCHECh050004	Enterobacter chengduensis	Enterobacter chengduensis		100	100	China: Chengdu, Sichuan	2015-02-01	Homo sapiens	blood
GCA_001997105.1	MTFV00000000	SAMN05721771	2017-02-13	ATCC 13047	Enterobacter cloacae	Enterobacter cloacae		100	100	NA	NA	NA	NA
GCA_002007805.1	CP019839	SAMN06323809	2017-02-28	R11	Enterobacter roggenkampii	Enterobacter roggenkampii		98.5045	88.5	China: Shandong	2016-12-17	NA	sewage water
GCA_002018415.1	MWLI00000000	SAMN06349434	2017-03-03	ICBECLAM6	Enterobacter cloacae	Enterobacter kobei		98.6172	91.1	Brazil: Sao Paulo	2016-09-01	NA	seawater
GCA_002022405.1	MSDM00000000	SAMN05589724	2017-03-07	A3203	Enterobacter ludwigii	Enterobacter ludwigii		98.7723	91	NA	NA	NA	rhizosphere
GCA_002025685.1	CP018785	SAMN06130962	2017-03-13	AA4	Enterobacter ludwigii	Enterobacter ludwigii		98.7109	90.5	USA: Boston	2012-12-01	Zea mays	root
GCA_002055735.1	CP020053	SAMN04014906	2017-03-21	AR_0065	Enterobacter cloacae	Enterobacter xiangfangensis		97.1082	76	NA	NA	NA	NA
GCA_002072125.1	MTKD00000000	SAMN06237083	2017-03-23	C9	Enterobacter cancerogenus	Enterobacter chuandaensis		98.4259	86.3	India: Rajasthan, Khetri	2013-02-10	NA	soil
GCA_002086975.1	MWMD00000000	SAMN06269461	2017-04-11	CAPREX_E7	Enterobacter cloacae subsp. cloacae	Enterobacter dissolvens		98.699	90.7	United Kingdom: London market	2016-01-01	NA	ghanaian yam
GCA_002087055.1	MWME00000000	SAMN06269473	2017-04-11	CAPREX E2-2	Enterobacter cloacae subsp. cloacae	Enterobacter dissolvens		98.7482	90.7	United Kingdom: London	2016-01-30	NA	ghanaian yam
GCA_002087625.1	NCRW00000000	SAMN04606413	2017-04-12	OS_04_026_-1	Enterobacter hormaechei	Enterobacter xiangfangensis		97.1569	76	USA: MO	2014	Homo sapiens	urine
GCA_002142555.1	CP021137	SAMN06844203	2017-05-16	DKU_NT_01	Enterobacter sp.	Enterobacter xiangfangensis		97.0679	75.7	South Korea: chungchung namdo	2017-01-30	Glycine max	Korean traditional food using Glycine max
GCA_002145455.1	NEWG00000000	SAMN06887675	2017-05-16	EkBL-II-14(1)	Enterobacter kobei	Enterobacter chengduensis		99.8181	99.7	Brazil: Amazon	2013-03-01	Homo sapiens	feces
GCA_002148625.1	MWPY00000000	SAMN05771456	2017-05-18	J49	Enterobacter sp.	Enterobacter ludwigii		98.7441	91.5	Argentina	2007	peanut	nodule
GCA_002151825.1	NGRJ00000000	SAMN04521878	2017-05-19	BWH71	Enterobacter hormaechei	Enterobacter xiangfangensis		99.0266	94	USA: Massachusetts, Boston	2015	Homo sapiens	Blood
GCA_002151855.1	NGRL00000000	SAMN04521883	2017-05-19	MGH132	Enterobacter roggenkampii	Enterobacter roggenkampii		98.0733	85.5	USA: Massachusetts, Boston	2015	Homo sapiens	NA
GCA_002151865.1	NGRM00000000	SAMN04521908	2017-05-19	MGH159	Enterobacter hormaechei	Enterobacter xiangfangensis		99.0105	93	USA: Massachusetts, Boston	2015	Homo sapiens	NA
GCA_002151875.1	NGRN00000000	SAMN04521909	2017-05-19	MGH160	Enterobacter ludwigii	Enterobacter ludwigii		98.7826	91.7	USA: Massachusetts, Boston	2015	Homo sapiens	NA
GCA_002151915.1	NGRO00000000	SAMN04521926	2017-05-19	MGH177	Enterobacter hormaechei	Enterobacter xiangfangensis		99.0231	93.2	USA: Massachusetts, Boston	2015	Homo sapiens	NA
GCA_002151935.1	NGRR00000000	SAMN04521851	2017-05-19	UCI101	Enterobacter hormaechei	Enterobacter xiangfangensis		97.1402	76.1	USA: Massachusetts, Boston	2015	Homo sapiens	NA
GCA_002151955.1	NGRP00000000	SAMN04521927	2017-05-19	MGH178	Enterobacter kobei	Enterobacter kobei		98.7783	92.3	USA: Massachusetts, Boston	2015	Homo sapiens	NA
GCA_002151965.1	NGRQ00000000	SAMN04521933	2017-05-19	MGH184	Enterobacter hormaechei	Enterobacter xiangfangensis		97.1334	76.2	USA: Massachusetts, Boston	2015	Homo sapiens	NA
GCA_002152055.1	NGRS00000000	SAMN04521852	2017-05-19	UCI102	Enterobacter cloacae	Enterobacter cloacae		98.5679	90.7	USA: Massachusetts, Boston	2015	Homo sapiens	NA
GCA_002152945.1	NGRK00000000	SAMN04521882	2017-05-19	MGH131	Enterobacter hormaechei	Enterobacter xiangfangensis		99.0075	93.5	USA: Massachusetts, Boston	2015	Homo sapiens	NA
GCA_002154845.1	MUDE00000000	SAMN06279419	2017-05-22	SJRP/Ec2	Enterobacter hormaechei	Enterobacter xiangfangensis		99.0959	93	Brazil: Sao Jose do Rio Preto	2013-06-01	Homo sapiens	urine
GCA_002154865.1	MUDF00000000	SAMN06279418	2017-05-22	SJRP/Ec9	Enterobacter hormaechei	Enterobacter xiangfangensis		97.0701	75.6	Brazil: Sao Jose do Rio Preto	2013-08-08	Homo sapiens	urine
GCA_002154935.1	MUDC00000000	SAMN06279417	2017-05-22	SJRP/Ec13	Enterobacter hormaechei	Enterobacter xiangfangensis		99.7444	99	Brazil: Sao Jose do Rio Preto	2013-08-29	Homo sapiens	urine
GCA_002161915.1	NDFA00000000	SAMN06218067	2017-05-31	41948	Enterobacter hormaechei subsp. xiangfangensis	Enterobacter xiangfangensis		99.1197	93.9	USA	2013	Homo sapiens	blood
GCA_002161935.1	NDFC00000000	SAMN06218072	2017-05-31	40884	Enterobacter hormaechei subsp. xiangfangensis	Enterobacter xiangfangensis		99.0762	93.7	USA	2013	Homo sapiens	blood
GCA_002162415.1	NDIV00000000	SAMN06218064	2017-05-31	41952	Enterobacter roggenkampii	Enterobacter roggenkampii		98.4095	87.7	USA	2013	Homo sapiens	blood
GCA_002165505.1	LYUT00000000	SAMN05176179	2017-06-02	ECC3047	Enterobacter kobei	Enterobacter kobei		98.8169	92.2	China: Liaoning	2011-08-01	Homo sapiens	abscesses
GCA_002165535.1	LYUR00000000	SAMN05173299	2017-06-02	ECC3018	Enterobacter kobei	Enterobacter kobei		98.7794	92.2	China: Liaoning	2011-08-01	Homo sapiens	Bronchoalvelar lavage (BAL)
GCA_002165545.1	LYUS00000000	SAMN05173313	2017-06-02	ECC3026	Enterobacter kobei	Enterobacter kobei		98.8271	92.2	China: Liaoning	2011-08-01	Homo sapiens	blood
GCA_002174155.1	NIBR00000000	SAMN04521877	2017-06-06	BWH70	Enterobacter hormaechei	Enterobacter xiangfangensis		97.0313	75.9	USA: Massachusetts, Boston	2015	Homo sapiens	bronchoalveolar lavage
GCA_002177145.2	NFFB00000000	SAMN06812647	2018-11-14	CRK0027	Enterobacter hormaechei subsp. xiangfangensis	Enterobacter xiangfangensis		99.0388	93	USA: North Carolina	2015	Homo sapiens	blood
GCA_002184445.2	NEYN00000000	SAMN06812668	2018-11-14	CRK0006	Enterobacter hormaechei subsp. steigerwaltii	Enterobacter xiangfangensis		97.1264	75.9	USA	2015	Homo sapiens	blood
GCA_002184665.2	NEYT00000000	SAMN06812614	2018-11-14	CRK0060	Enterobacter hormaechei subsp. xiangfangensis	Enterobacter xiangfangensis		99.0031	93	USA	2015	Homo sapiens	blood
GCA_002184675.2	NEYZ00000000	SAMN06812620	2018-11-14	CRK0054	Enterobacter roggenkampii	Enterobacter roggenkampii		98.3131	87.2	USA	2015	Homo sapiens	blood
GCA_002185225.2	NEYO00000000	SAMN06812669	2018-11-14	CRK0005	Enterobacter asburiae	Enterobacter asburiae		96.8288	74.6	USA	2014	Homo sapiens	blood
GCA_002185845.2	NEZA00000000	SAMN06812633	2018-11-14	CRK0041	Enterobacter hormaechei subsp. xiangfangensis	Enterobacter xiangfangensis		99.0125	93	USA	2013	Homo sapiens	blood
GCA_002189085.1	BDSF00000000	SAMD00080817	2017-05-27	TUM13743	Enterobacter sp.	Enterobacter hoffmannii		98.9812	92.4	Japan	2013-08-01	Homo sapiens	sputum
GCA_002192355.1	CP021749	SAMN04015004	2017-06-13	AR_0163	Enterobacter cloacae	Enterobacter xiangfangensis		97.1661	76.2	NA	NA	NA	NA
GCA_002192395.1	CP021776	SAMN04014894	2017-06-13	AR_0053	Enterobacter cloacae	Enterobacter xiangfangensis		98.9855	93.4	NA	NA	NA	NA
GCA_002193115.1	NFUM00000000	SAMN06887690	2017-06-14	MN73R	Enterobacter kobei	Enterobacter kobei		98.747	92.5	Australia: Sydney	2014-06-30	NA	baby spinach leaves
GCA_002197345.1	CP021851	SAMN07162522	2017-06-16	A1137	Enterobacter cloacae	Enterobacter sichuanensis		98.0061	85.3	NA	NA	Homo sapiens	isolated from a clinical multi-drug resistant Enterobacter cloacae
GCA_002201815.1	CP021896	SAMN04014891	2017-06-20	AR_0050	Enterobacter cloacae	Enterobacter hoffmannii		98.9283	92.7	NA	NA	NA	NA
GCA_002204775.1	CP021902	SAMN04014977	2017-06-20	AR_0136	Enterobacter cloacae	Enterobacter xiangfangensis		99.0372	93.6	NA	NA	NA	NA
GCA_002204935.1	NIZG00000000	SAMN06704511	2017-06-22	2845	Enterobacter hormaechei subsp. hoffmannii	Enterobacter hoffmannii		99.0874	93.1	Nigeria	2015	Homo sapiens	urine
GCA_002204945.1	NIZH00000000	SAMN06704512	2017-06-22	10_14_15	Enterobacter hormaechei subsp. hoffmannii	Enterobacter hoffmannii		99.0445	93.1	Nigeria	2015	Homo sapiens	Peritoneal fluid
GCA_002204955.1	NIZM00000000	SAMN06703828	2017-06-22	2840_1	Enterobacter hormaechei subsp. hoffmannii	Enterobacter hoffmannii		99.0404	93.1	Nigeria	2015	Homo sapiens	urine
GCA_002204965.1	NIZF00000000	SAMN06703827	2017-06-22	Q9	Enterobacter hormaechei subsp. hoffmannii	Enterobacter hoffmannii		99.0474	93.1	Nigeria	2015	Homo sapiens	NA
GCA_002206155.2	NJEZ00000000	SAMN06173299	2018-01-19	FDAARGOS_286	Enterobacter hormaechei	Taxon_4	Enterobacter chengduensis	95.6865	65.1	USA: DC	2014-10-03	Homo sapiens	Peripheral blood
GCA_002206605.1	NAVE00000000	SAMN03455972	2017-06-23	ECNIH6	Enterobacter cloacae complex sp.	Enterobacter kobei		98.7436	92.4	USA	2014	NA	NA
GCA_002208095.1	CP017990	SAMN03455979	2017-06-26	ECNIH7	Enterobacter cloacae complex sp.	Enterobacter asburiae		96.6887	73.8	USA	2014	NA	NA
GCA_002208275.1	NJDA00000000	SAMN07234405	2017-06-26	60830776	Enterobacter hormaechei	Enterobacter xiangfangensis		99.1308	93.9	Australia: Adelaide	2017-01-31	Homo sapiens	blood culture
GCA_002208285.1	NJCZ00000000	SAMN07234400	2017-06-26	49530189	Enterobacter kobei	Enterobacter kobei		98.6422	91.6	Australia: Adelaide	2017-01-31	Homo sapiens	blood culture
GCA_002211685.1	CP022148	SAMN07260410	2017-06-30	704SK10	Enterobacter roggenkampii	Enterobacter roggenkampii		98.4729	88.4	Switzerland: Basel	2015-12-01	NA	wastewater
GCA_002224165.1	NFZM00000000	SAMN06925306	2017-07-24	800721-17	Enterobacter mori	Enterobacter mori		98.3431	86.2	Austria: Carinthia	2016-12-20	Homo sapiens	ear canal
GCA_002237465.1	CP022532	SAMN06765483	2017-07-31	MS7884A	Enterobacter hormaechei	Enterobacter xiangfangensis		97.0098	75.7	Australia	2015-06-15	Homo sapiens	endotracheal tube
GCA_002239945.1	NJCO00000000	SAMN05960959	2017-08-02	HB_Z_2180	Enterobacter hormaechei subsp. steigerwaltii	Enterobacter xiangfangensis		97.0184	75.4	Nigeria	2015-05-22	Homo sapiens	blood
GCA_002239955.1	NJCP00000000	SAMN05960961	2017-08-02	HB_Z_2347	Enterobacter cloacae subsp. cloacae	Enterobacter cloacae		98.4963	89	Nigeria	2015-06-11	Homo sapiens	blood
GCA_002241015.1	NIHL00000000	SAMN07195210	2017-08-04	ICBEaBL-III-03(2)	Enterobacter kobei	Enterobacter kobei		98.6966	91.7	Brazil: Amazon	2013-03-01	NA	feces
GCA_002246615.1	NPZP00000000	SAMN07450568	2017-08-11	KPCRETH17	Enterobacter hormaechei subsp. steigerwaltii	Enterobacter xiangfangensis		97.0909	75.8	Thailand: Bangkok	2016-12-09	Homo sapiens	Rectal swab
GCA_002264065.1	NPGF00000000	SAMN07359424	2017-08-22	E987	Enterobacter hormaechei	Enterobacter hoffmannii		98.8636	92.2	China: Shandong	2014-07-13	Homo sapiens	blood
GCA_002264125.1	NPGK00000000	SAMN07345015	2017-08-22	EN3600	Enterobacter asburiae	Enterobacter asburiae		96.7439	74.4	China: Anhui	2015-05-08	Homo sapiens	blood
GCA_002264185.1	NPGJ00000000	SAMN07345016	2017-08-22	EN3287	Enterobacter hormaechei	Enterobacter xiangfangensis		98.9874	92.8	China: Anhui	2015-04-14	Homo sapiens	blood
GCA_002266365.1	NPNT00000000	SAMN07448199	2017-08-22	DS23372	Enterobacter roggenkampii	Enterobacter roggenkampii		98.5448	88.3	Singapore	2013-12-17	Homo sapiens	stool
GCA_002266385.1	NPNL00000000	SAMN07448207	2017-08-22	DS31253	Enterobacter cloacae	Enterobacter cloacae		98.4122	88.5	Singapore	2014-10-05	Homo sapiens	RECTAL
GCA_002266405.1	NPNX00000000	SAMN07448195	2017-08-22	DS2686	Enterobacter cloacae	Enterobacter sichuanensis		98.3555	87.5	Singapore	2014-02-03	Homo sapiens	RECTAL
GCA_002270295.1	NISF00000000	SAMN07212159	2017-08-25	44105	Enterobacter sp.	Taxon_H	Raoultella terrigena	94.2543	57.2	China: Poyang County, Jiangxi Province	2015-10-01	longicorn	intestine
GCA_002278155.1	NPNI00000000	SAMN07448210	2017-08-30	DS8140	Enterobacter cloacae	Enterobacter cloacae		98.7279	91.8	Singapore	2015-03-02	Homo sapiens	rectal
GCA_002278165.1	NPNK00000000	SAMN07448208	2017-08-30	DS31788	Enterobacter cloacae	Enterobacter cloacae		98.5053	89	Singapore	2014-10-09	Homo sapiens	rectal
GCA_002278195.1	NPNM00000000	SAMN07448206	2017-08-30	DS25697	Enterobacter cloacae	Enterobacter cloacae		98.3741	88.4	Singapore	2014-08-23	Homo sapiens	rectal
GCA_002278205.1	NPNJ00000000	SAMN07448209	2017-08-30	DS36577	Enterobacter cloacae	Enterobacter sichuanensis		98.1695	86.5	Singapore	2014-11-16	Homo sapiens	rectal
GCA_002278235.1	NPNN00000000	SAMN07448205	2017-08-30	DS17594	Enterobacter cloacae	Enterobacter cloacae		98.661	90.6	Singapore	2014-06-22	Homo sapiens	rectal
GCA_002278245.1	NPNO00000000	SAMN07448204	2017-08-30	DS15987	Enterobacter cloacae	Enterobacter sichuanensis		98.593	89.4	Singapore	2014-06-11	Homo sapiens	rectal
GCA_002278265.1	NPNP00000000	SAMN07448203	2017-08-30	DU20756	Enterobacter cloacae	Enterobacter cloacae		98.414	88.5	Singapore	2014-05-22	Homo sapiens	urine
GCA_002278295.1	NPNQ00000000	SAMN07448202	2017-08-30	DS11861	Enterobacter cloacae	Enterobacter cloacae		98.6553	91	Singapore	2014-05-04	Homo sapiens	rectal
GCA_002278305.1	NPNR00000000	SAMN07448201	2017-08-30	DS11005	Enterobacter cloacae	Enterobacter sichuanensis		98.5683	89.3	Singapore	2014-04-25	Homo sapiens	rectal
GCA_002278335.1	NPNS00000000	SAMN07448200	2017-08-30	DS8397	Enterobacter roggenkampii	Enterobacter roggenkampii		98.5114	88.5	Singapore	2014-04-02	Homo sapiens	rectal
GCA_002278355.1	NPNV00000000	SAMN07448197	2017-08-30	DS9199	Enterobacter cloacae	Enterobacter cloacae		98.4245	89	Singapore	2013-06-03	Homo sapiens	stool
GCA_002278375.1	NPNU00000000	SAMN07448198	2017-08-30	DS18454	Enterobacter cloacae	Enterobacter sichuanensis		98.3183	87.8	Singapore	2013-10-19	Homo sapiens	stool
GCA_002278385.1	NPNW00000000	SAMN07448196	2017-08-30	DS05262	Enterobacter roggenkampii	Enterobacter roggenkampii		98.4547	88	Singapore	2013-04-03	Homo sapiens	stool
GCA_002303275.1	CP017475	SAMN05831100	2017-08-01	M12X01451	Enterobacter cloacae	Enterobacter cloacae		98.4899	89.6	NA	NA	Homo sapiens	stool
GCA_002333465.1	BEEA00000000	SAMD00089454	2017-08-28	TUM10660	Enterobacter hormaechei	Enterobacter hoffmannii		99.0413	92.9	Japan	2010-06-24	Homo sapiens	Stool
GCA_002333485.1	BEEB00000000	SAMD00089455	2017-08-28	TUM10661	Enterobacter hormaechei	Enterobacter hoffmannii		99.0231	92.9	Japan	2010-06-24	Homo sapiens	Stool
GCA_002333505.1	BEEC00000000	SAMD00089456	2017-08-28	TUM10662	Enterobacter hormaechei	Enterobacter hoffmannii		99.0157	92.4	Japan	2010-07-05	Homo sapiens	Uriue
GCA_002333525.1	BEED00000000	SAMD00089457	2017-08-28	TUM10663	Enterobacter hormaechei	Enterobacter hoffmannii		98.9869	92.3	Japan	2010-07-05	Homo sapiens	Uriue
GCA_002333545.1	BEEE00000000	SAMD00089458	2017-08-28	TUM10664	Enterobacter hormaechei	Enterobacter hoffmannii		98.9867	92.2	Japan	2010-07-06	Homo sapiens	Sputum
GCA_002333565.1	BEEF00000000	SAMD00089459	2017-08-28	TUM10665	Enterobacter hormaechei	Enterobacter hoffmannii		98.9943	92.4	Japan	2010-07-07	Homo sapiens	NA
GCA_002333585.1	BEEG00000000	SAMD00089460	2017-08-28	TUM10666	Enterobacter hormaechei	Enterobacter hoffmannii		99.0551	92.4	Japan	2010-07-09	Homo sapiens	Stool
GCA_002333605.1	BEEH00000000	SAMD00089461	2017-08-28	TUM10667	Enterobacter hormaechei	Enterobacter hoffmannii		98.9446	92.3	Japan	2010-07-10	Homo sapiens	Sputum
GCA_002333625.1	BEEI00000000	SAMD00089462	2017-08-28	TUM10668	Enterobacter hormaechei subsp. steigerwaltii	Enterobacter xiangfangensis		97.1082	75.8	Japan	2010-07-16	Homo sapiens	Sputum
GCA_002333645.1	BEEJ00000000	SAMD00089463	2017-08-28	TUM10669	Enterobacter hormaechei	Enterobacter hoffmannii		99.0423	92.8	Japan	2010-05-06	Homo sapiens	NA
GCA_002333665.1	BEEK00000000	SAMD00089464	2017-08-28	TUM10670	Enterobacter hormaechei	Enterobacter hoffmannii		99.0026	92.4	Japan	2010-07-14	Homo sapiens	Uriue
GCA_002333685.1	BEEL00000000	SAMD00089465	2017-08-28	TUM10671	Enterobacter hormaechei	Enterobacter hoffmannii		99.0292	92.9	Japan	2010-07-23	Homo sapiens	Stool
GCA_002333705.1	BEEM00000000	SAMD00089466	2017-08-28	TUM10672	Enterobacter hormaechei	Enterobacter hoffmannii		99.0064	92.4	Japan	2010-07-26	Homo sapiens	Stool
GCA_002333725.1	BEEN00000000	SAMD00089467	2017-08-28	TUM10673	Enterobacter hormaechei	Enterobacter hoffmannii		98.9752	92.2	Japan	2010-07-31	Homo sapiens	Stool
GCA_002333745.1	BEEO00000000	SAMD00089468	2017-08-28	TUM10674	Enterobacter hormaechei	Enterobacter hoffmannii		98.9995	92.5	Japan	2010-08-09	Homo sapiens	Sputum
GCA_002333765.1	BEEP00000000	SAMD00089469	2017-08-28	TUM10675	Enterobacter hormaechei	Enterobacter hoffmannii		98.9709	92.3	Japan	2010-08-10	Homo sapiens	Sputum
GCA_002333785.1	BEEQ00000000	SAMD00089470	2017-08-28	TUM10676	Enterobacter hormaechei	Enterobacter hoffmannii		98.9743	92.3	Japan	2010-08-11	Homo sapiens	Blood
GCA_002333805.1	BEER00000000	SAMD00089471	2017-08-28	TUM10677	Enterobacter hormaechei	Enterobacter hoffmannii		99.0039	92.4	Japan	2010-08-12	Homo sapiens	Uriue
GCA_002333825.1	BEES00000000	SAMD00089472	2017-08-28	TUM10678	Enterobacter hormaechei	Enterobacter hoffmannii		98.9572	92.4	Japan	2010-08-12	Homo sapiens	Uriue
GCA_002333845.1	BEET00000000	SAMD00089473	2017-08-28	TUM10679	Enterobacter hormaechei	Enterobacter hoffmannii		98.9744	92.4	Japan	2010-08-12	Homo sapiens	Uriue
GCA_002333865.1	BEEU00000000	SAMD00089474	2017-08-28	TUM10680	Enterobacter hormaechei	Enterobacter hoffmannii		98.9626	92.4	Japan	2010-08-17	Homo sapiens	Nasopharynx
GCA_002333885.1	BEEV00000000	SAMD00089475	2017-08-28	TUM10682	Enterobacter asburiae	Enterobacter asburiae		96.7461	74.4	Japan	2010-08-18	Homo sapiens	Sputum
GCA_002333905.1	BEEW00000000	SAMD00089476	2017-08-28	TUM10683	Enterobacter hormaechei	Enterobacter hoffmannii		98.9725	92.4	Japan	2010-08-18	Homo sapiens	Stool
GCA_002333925.1	BEEX00000000	SAMD00089477	2017-08-28	TUM10684	Enterobacter hormaechei	Enterobacter hoffmannii		98.9774	92.4	Japan	2010-08-19	Homo sapiens	Stool
GCA_002333945.1	BEEY00000000	SAMD00089478	2017-08-28	TUM10685	Enterobacter hormaechei	Enterobacter hoffmannii		98.9849	92.4	Japan	2010-08-19	Homo sapiens	Stool
GCA_002333965.1	BEEZ00000000	SAMD00089479	2017-08-28	TUM10686	Enterobacter hormaechei	Enterobacter hoffmannii		98.9668	92.3	Japan	2010-08-23	Homo sapiens	Stool
GCA_002333985.1	BEFA00000000	SAMD00089480	2017-08-28	TUM10687	Enterobacter hormaechei	Enterobacter hoffmannii		99.009	92.5	Japan	2010-08-23	Homo sapiens	Stool
GCA_002334005.1	BEFB00000000	SAMD00089481	2017-08-28	TUM10688	Enterobacter asburiae	Enterobacter asburiae		96.7514	74.4	Japan	2010-08-23	Homo sapiens	Stool
GCA_002334025.1	BEFC00000000	SAMD00089482	2017-08-28	TUM10689	Enterobacter hormaechei	Enterobacter hoffmannii		98.9717	92.4	Japan	2010-08-24	Homo sapiens	Stool
GCA_002334045.1	BEFD00000000	SAMD00089483	2017-08-28	TUM10690	Enterobacter hormaechei	Enterobacter hoffmannii		99.0151	92.9	Japan	2010-08-24	Homo sapiens	Sputum
GCA_002334065.1	BEFE00000000	SAMD00089484	2017-08-28	TUM10691	Enterobacter hormaechei	Enterobacter hoffmannii		98.9549	92.8	Japan	2010-08-24	Homo sapiens	Stool
GCA_002334085.1	BEFF00000000	SAMD00089485	2017-08-28	TUM10692	Enterobacter hormaechei	Enterobacter hoffmannii		98.9703	92.8	Japan	2010-08-24	Homo sapiens	Stool
GCA_002334105.1	BEFG00000000	SAMD00089486	2017-08-28	TUM10693	Enterobacter hormaechei	Enterobacter hoffmannii		98.9985	92.5	Japan	2010-08-30	Homo sapiens	Uriue
GCA_002334125.1	BEFH00000000	SAMD00089487	2017-08-28	TUM10694	Enterobacter hormaechei	Enterobacter hoffmannii		98.9856	92.4	Japan	2010-08-30	Homo sapiens	Sputum
GCA_002334145.1	BEFI00000000	SAMD00089488	2017-08-28	TUM10695	Enterobacter hormaechei	Enterobacter hoffmannii		99.0059	92.4	Japan	2010-09-01	Homo sapiens	Stool
GCA_002334165.1	BEFJ00000000	SAMD00089489	2017-08-28	TUM10696	Enterobacter hormaechei	Enterobacter hoffmannii		98.9395	92.4	Japan	2010-09-07	Homo sapiens	Sputum
GCA_002334185.1	BEFK00000000	SAMD00089490	2017-08-28	TUM10697	Enterobacter hormaechei	Enterobacter hoffmannii		98.9759	92.4	Japan	2010-09-11	Homo sapiens	Stool
GCA_002334205.1	BEFM00000000	SAMD00089492	2017-08-28	TUM10699	Enterobacter hormaechei	Enterobacter hoffmannii		98.9614	92.4	Japan	2010-09-16	Homo sapiens	Sputum
GCA_002334225.1	BEFN00000000	SAMD00089493	2017-08-28	TUM10887	Enterobacter hormaechei	Enterobacter asburiae		96.7512	74.4	Japan	2010-08-18	Homo sapiens	Sputum
GCA_002334245.1	BEFO00000000	SAMD00089494	2017-08-28	TUM11041	Enterobacter hormaechei	Enterobacter hoffmannii		98.9569	92.4	Japan	2007-07-19	Homo sapiens	Sputum
GCA_002334265.1	BEFP00000000	SAMD00089495	2017-08-28	TUM11042	Enterobacter hormaechei	Enterobacter hoffmannii		98.994	92.5	Japan	2007-02-24	Homo sapiens	Sputum
GCA_002334285.1	BEFQ00000000	SAMD00089496	2017-08-28	TUM11043	Enterobacter hormaechei	Enterobacter hoffmannii		98.9588	92.4	Japan	2007-03-23	Homo sapiens	Nasopharynx
GCA_002334305.1	BEFR00000000	SAMD00089497	2017-08-28	TUM11044	Enterobacter hormaechei	Enterobacter hoffmannii		98.952	91.8	Japan	2007-08-10	Homo sapiens	NA
GCA_002334325.1	BEFS00000000	SAMD00089498	2017-08-28	TUM11045	Enterobacter hormaechei	Enterobacter hoffmannii		98.9833	92.3	Japan	2007-09-18	Homo sapiens	NA
GCA_002334345.1	BEFT00000000	SAMD00089499	2017-08-28	TUM11046	Enterobacter hormaechei	Enterobacter hoffmannii		98.9276	92.3	Japan	2009-07-07	Homo sapiens	Uriue
GCA_002334365.1	BEFU00000000	SAMD00089500	2017-08-28	TUM11047	Enterobacter hormaechei	Enterobacter hoffmannii		98.9438	92.3	Japan	2009-07-09	Homo sapiens	Uriue
GCA_002334385.1	BEFV00000000	SAMD00089501	2017-08-28	TUM11048	Enterobacter hormaechei	Enterobacter hoffmannii		98.9548	92.3	Japan	2009-07-21	Homo sapiens	Uriue
GCA_002334405.1	BEFW00000000	SAMD00089502	2017-08-28	TUM11049	Enterobacter hormaechei	Enterobacter hoffmannii		98.9835	92.3	Japan	2009-07-24	Homo sapiens	Sputum
GCA_002334425.1	BEFX00000000	SAMD00089503	2017-08-28	TUM11050	Enterobacter hormaechei	Enterobacter hoffmannii		98.9781	92.4	Japan	2009-09-09	Homo sapiens	Uriue
GCA_002334445.1	BEFY00000000	SAMD00089504	2017-08-28	TUM11051	Enterobacter hormaechei	Enterobacter hoffmannii		98.8952	92	Japan	2009-10-20	Homo sapiens	Nasopharynx
GCA_002334465.1	BEGA00000000	SAMD00089506	2017-08-28	TUM11053	Enterobacter hormaechei	Enterobacter hoffmannii		98.9338	92.3	Japan	2010-05-26	Homo sapiens	Uriue
GCA_002334485.1	BEGB00000000	SAMD00089507	2017-08-28	TUM11055	Enterobacter hormaechei subsp. steigerwaltii	Enterobacter xiangfangensis		97.088	75.6	Japan	2010-06-14	Homo sapiens	NA
GCA_002334505.1	BEGC00000000	SAMD00089508	2017-08-28	TUM11057	Enterobacter hormaechei subsp. steigerwaltii	Enterobacter xiangfangensis		96.9792	75.5	Japan	2010-09-15	Homo sapiens	Sputum
GCA_002334525.1	BEGD00000000	SAMD00089509	2017-08-28	TUM11058	Enterobacter hormaechei subsp. steigerwaltii	Enterobacter xiangfangensis		97.026	75.5	Japan	2010-10-06	Homo sapiens	Nasopharynx
GCA_002334545.1	BEGE00000000	SAMD00089510	2017-08-28	TUM11059	Enterobacter hormaechei subsp. steigerwaltii	Enterobacter xiangfangensis		97.0594	75.4	Japan	2010-11-29	Homo sapiens	Sputum
GCA_002334565.1	BEGF00000000	SAMD00089511	2017-08-28	TUM11060	Enterobacter hormaechei subsp. steigerwaltii	Enterobacter xiangfangensis		97.0535	75.5	Japan	2010-12-17	Homo sapiens	Sputum
GCA_002334585.1	BEGG00000000	SAMD00089512	2017-08-28	TUM11061	Enterobacter hormaechei subsp. steigerwaltii	Enterobacter xiangfangensis		97.0399	75.5	Japan	2011-01-04	Homo sapiens	Sputum
GCA_002334605.1	BEGH00000000	SAMD00089513	2017-08-28	TUM11063	Enterobacter hormaechei subsp. steigerwaltii	Enterobacter xiangfangensis		97.0909	75.5	Japan	2011-02-03	Homo sapiens	Sputum
GCA_002334635.1	BEGI00000000	SAMD00089514	2017-08-28	TUM11131	Enterobacter kobei	Enterobacter kobei		98.662	91.7	Japan	2008-07-13	Homo sapiens	Blood
GCA_002334665.1	BEGJ00000000	SAMD00089515	2017-08-28	TUM11134	Enterobacter hormaechei subsp. steigerwaltii	Enterobacter xiangfangensis		97.0438	75.3	Japan	2009-06-01	Homo sapiens	Uriue
GCA_002334705.1	BEGK00000000	SAMD00089516	2017-08-28	TUM11135	Enterobacter hormaechei subsp. steigerwaltii	Enterobacter xiangfangensis		97.0126	75.6	Japan	2009-07-09	Homo sapiens	Uriue
GCA_002334725.1	BEGL00000000	SAMD00089517	2017-08-28	TUM11136	Enterobacter hormaechei	Enterobacter hoffmannii		98.9951	92.9	Japan	2009-09-22	Homo sapiens	Blood
GCA_002334745.1	BEGM00000000	SAMD00089518	2017-08-28	TUM11137	Enterobacter hormaechei	Enterobacter hoffmannii		98.981	92.9	Japan	2009-10-25	Homo sapiens	Blood
GCA_002334765.1	BEGN00000000	SAMD00089519	2017-08-28	TUM11139	Enterobacter hormaechei subsp. steigerwaltii	Enterobacter xiangfangensis		97.087	75.5	Japan	2010-01-30	Homo sapiens	NA
GCA_002334785.1	BEGO00000000	SAMD00089520	2017-08-28	TUM11140	Enterobacter hormaechei subsp. steigerwaltii	Enterobacter xiangfangensis		97.0104	75.5	Japan	2010-03-05	Homo sapiens	Blood
GCA_002334805.1	BEGP00000000	SAMD00089521	2017-08-28	TUM11141	Enterobacter hormaechei subsp. steigerwaltii	Enterobacter xiangfangensis		97.0063	75.5	Japan	2010-03-15	Homo sapiens	Nasopharynx
GCA_002334825.1	BEGQ00000000	SAMD00089522	2017-08-28	TUM11142	Enterobacter hormaechei subsp. steigerwaltii	Enterobacter xiangfangensis		97.0794	75.5	Japan	2010-07-26	Homo sapiens	NA
GCA_002334845.1	BEGR00000000	SAMD00089523	2017-08-28	TUM11143	Enterobacter hormaechei subsp. steigerwaltii	Enterobacter xiangfangensis		97.0794	75.5	Japan	2010-09-13	Homo sapiens	Uriue
GCA_002334865.1	BEGS00000000	SAMD00089524	2017-08-28	TUM11144	Enterobacter hormaechei subsp. steigerwaltii	Enterobacter xiangfangensis		97.0073	75.5	Japan	2010-10-12	Homo sapiens	Sputum
GCA_002411645.1	NXHI00000000	SAMN07692767	2017-10-03	194	Enterobacter cloacae	Enterobacter cloacae		98.3216	89.8	Ghana: Kumasi	2015	Homo sapiens	sputum
GCA_002411725.1	NXHK00000000	SAMN07692766	2017-10-03	170	Enterobacter cloacae	Enterobacter dissolvens		98.8411	91.4	Ghana: Kumasi	2015	Homo sapiens	aspirate
GCA_002416525.1	NXIL00000000	SAMN06106832	2017-10-03	ST-231:Ec009	Enterobacter hormaechei	Enterobacter xiangfangensis		99.0982	94	South Africa: Pretoria	2013-06-16	Homo sapiens	blood
GCA_002416535.1	NXIM00000000	SAMN06106833	2017-10-03	ST-231:Ec010	Enterobacter hormaechei	Enterobacter xiangfangensis		99.0768	94	South Africa: Pretoria	2013-06-23	Homo sapiens	sputum
GCA_002416545.1	NXIK00000000	SAMN06106831	2017-10-03	ST-459:Ec001	Enterobacter hormaechei	Enterobacter xiangfangensis		99.1133	93.7	South Africa: Pretoria	2013-04-19	Homo sapiens	NA
GCA_002416795.1	NXJH00000000	SAMN06106854	2017-10-03	KOO6	Enterobacter hormaechei	Enterobacter xiangfangensis		97.0906	75.7	South Africa: Pretoria	2013-04-18	Homo sapiens	NA
GCA_002417005.1	NXJF00000000	SAMN06106852	2017-10-03	EC015	Enterobacter hormaechei	Enterobacter xiangfangensis		99.1303	93.5	South Africa: Pretoria	2013-08-20	Homo sapiens	urine
GCA_002417315.1	NXJN00000000	SAMN06106860	2017-10-03	ST-234:K063	Enterobacter hormaechei	Enterobacter xiangfangensis		96.9954	75.6	South Africa: Pretoria	2013-05-15	Homo sapiens	blood
GCA_002510085.1	NXKO00000000	SAMN06106888	2017-10-03	K130	Enterobacter hormaechei	Enterobacter xiangfangensis		97.0216	75.6	South Africa: Pretoria	2013-08-09	Homo sapiens	sputum
GCA_002528975.1	NMPX00000000	SAMN07167863	2017-10-11	DL4.3	Enterobacter cloacae	Enterobacter cloacae		98.4569	89.4	India: Jamshedpur	2010-10-10	NA	lake water
GCA_002529035.1	NRIS00000000	SAMN07167862	2017-10-11	EspIMS6	Enterobacter cloacae	Enterobacter cloacae		98.4523	89.9	India: Bhubaneswar	2013-02-07	Homo sapiens	urine
GCA_002740575.1	NSJG00000000	SAMN07571741	2017-10-31	768	Enterobacter hormaechei	Enterobacter xiangfangensis		99.205	94.2	Togo: Lome	2016-07-14	Homo sapiens	urine
GCA_002740595.1	NSJH00000000	SAMN07571821	2017-10-31	1179	Enterobacter hormaechei	Enterobacter xiangfangensis		99.2236	94.2	Togo: Lome	2016-08-16	Homo sapiens	pus
GCA_002740875.1	PEHT00000000	SAMN07452566	2017-12-21	22ES	Enterobacter cloacae	Enterobacter xiangfangensis		97.0303	75.6	Romania: Targu Mures	2013-10-28	Homo sapiens	wound pus
GCA_002751815.1	NRJJ00000000	SAMN07503715	2017-11-03	ECLO_616294_SO	Enterobacter hormaechei subsp. xiangfangensis	Enterobacter xiangfangensis		99.1413	93.6	Togo: Lome	2016-06-02	Homo sapiens	pus
GCA_002751835.1	NRJI00000000	SAMN07503716	2017-11-03	ECLO_716754_SO	Enterobacter cloacae	Enterobacter cloacae		98.4956	89.8	Togo: Lome	2016-07-07	Homo sapiens	urine
GCA_002778385.1	PEIL00000000	SAMN07832852	2017-11-16	EcHK001	Enterobacter hormaechei	Enterobacter xiangfangensis		97.1649	75.9	China: Haikou	2015	Homo sapiens	sputum
GCA_002785605.1	NEEF00000000	SAMN06767796	2017-11-17	ECC1766	Enterobacter mori	Enterobacter mori		97.6151	80.8	China: Hangzhou	NA	Homo sapiens	NA
GCA_002785615.1	NEEH00000000	SAMN06767794	2017-11-17	ECC4241	Enterobacter roggenkampii	Enterobacter roggenkampii		98.4603	88.2	China: Hangzhou	2011-04-20	Homo sapiens	sputum
GCA_002785645.1	NEEK00000000	SAMN06767791	2017-11-17	ECC3137	Enterobacter hormaechei	Enterobacter hoffmannii		99.0643	93.2	China: Hangzhou	NA	Homo sapiens	NA
GCA_002785655.1	NEEL00000000	SAMN06767790	2017-11-17	ECC1840	Enterobacter hormaechei	Enterobacter hoffmannii		99.0254	93	China: Hangzhou	NA	Homo sapiens	NA
GCA_002785665.1	NEEI00000000	SAMN06767793	2017-11-17	ECC4240	Enterobacter roggenkampii	Enterobacter roggenkampii		98.4611	88.2	China: Hangzhou	2011-04-04	Homo sapiens	sputum
GCA_002785705.1	NEEN00000000	SAMN06767788	2017-11-17	ECC3408	Enterobacter kobei	Enterobacter kobei		98.8511	92.6	China: Hangzhou	2011-04-05	Homo sapiens	sputum
GCA_002785725.1	NEEO00000000	SAMN06767787	2017-11-17	ECC3402	Enterobacter kobei	Enterobacter kobei		98.8565	92.5	China: Hangzhou	2011-04-01	Homo sapiens	sputum
GCA_002785745.1	NEEQ00000000	SAMN06767785	2017-11-17	ECC3382	Enterobacter kobei	Enterobacter kobei		98.874	92.5	China: Hangzhou	2011-03-16	Homo sapiens	sputum
GCA_002785755.1	NEER00000000	SAMN06767784	2017-11-17	ECC3380	Enterobacter kobei	Enterobacter kobei		98.8282	92.4	China: Hangzhou	2011-05-29	Homo sapiens	sputum
GCA_002785785.1	NEES00000000	SAMN06767783	2017-11-17	ECC1875	Enterobacter kobei	Enterobacter kobei		98.7193	92.2	China: Hangzhou	NA	Homo sapiens	NA
GCA_002785795.1	NEEU00000000	SAMN06767781	2017-11-17	ECC1097	Enterobacter kobei	Enterobacter kobei		98.6895	91.9	China: Hangzhou	2010-12-17	Homo sapiens	urine
GCA_002785805.1	NEEV00000000	SAMN06767780	2017-11-17	ECC1950	Enterobacter hormaechei	Enterobacter xiangfangensis		96.983	75.4	China: Hangzhou	2011-03-10	Homo sapiens	sputum
GCA_002785845.1	NEEW00000000	SAMN06767779	2017-11-17	ECC904	Enterobacter hormaechei	Enterobacter xiangfangensis		97.0796	75.8	China: Hangzhou	2010-12-09	Homo sapiens	urine
GCA_002785865.1	NEEG00000000	SAMN06767795	2017-11-17	ECC2572	Enterobacter bugandensis	Enterobacter bugandensis		98.6317	89.2	China: Hangzhou	2010-11-08	Homo sapiens	urine
GCA_002785885.1	NEEJ00000000	SAMN06767792	2017-11-17	ECC4204	Enterobacter roggenkampii	Enterobacter roggenkampii		98.4748	88.2	China: Hangzhou	2011-04-15	Homo sapiens	sputum
GCA_002785905.1	NEEP00000000	SAMN06767786	2017-11-17	ECC3393	Enterobacter kobei	Enterobacter kobei		98.8364	92.6	China: Hangzhou	2011-03-22	Homo sapiens	sputum
GCA_002785915.1	NEEM00000000	SAMN06767789	2017-11-17	ECC2288	Enterobacter cloacae	Enterobacter cloacae		98.852	92.1	China: Hangzhou	2010-11-24	Homo sapiens	urine
GCA_002785945.1	NEET00000000	SAMN06767782	2017-11-17	ECC1752	Enterobacter kobei	Enterobacter kobei		98.7105	91.9	China: Hangzhou	NA	Homo sapiens	NA
GCA_002785965.1	NEEX00000000	SAMN06767778	2017-11-17	ECC3422	Enterobacter hormaechei	Enterobacter xiangfangensis		99.2658	94.8	China: Hangzhou	2011-04-18	Homo sapiens	urine
GCA_002787395.1	CP024812	SAMN07944244	2017-11-20	CRENT-193	Enterobacter sp.	Enterobacter xiangfangensis		99.0489	93.3	South Korea: Seoul	2013	Homo sapiens	wound
GCA_002795185.1	NMVR00000000	SAMN07355852	2017-11-22	HBY	Enterobacter hormaechei	Enterobacter xiangfangensis		99.0597	93	China	2017-01-28	Homo sapiens	blood
GCA_002797275.1	PGWQ00000000	SAMN08031325	2017-11-28	indica	Enterobacter cloacae complex sp.	Enterobacter xiangfangensis		99.0701	92.3	India: Faridabad	2017-08-01	Homo sapiens	stool
GCA_002848105.1	PKJW00000000	SAMN08193702	2017-12-28	UMB0660	Enterobacter bugandensis	Enterobacter bugandensis		98.4062	87.4	USA: Maywood, IL	2015	Homo sapiens	NA
GCA_002850575.1	CP025225	SAMN08107552	2018-01-03	CR-Eb1	Enterobacter cancerogenus	Enterobacter cancerogenus		98.7849	90.8	South Korea: Daejeon	2015-09-01	Galleria mellonella	gut (3-4th instar larva)
GCA_002850625.1	PDVT00000000	SAMN07816158	2018-01-03	WCHEH040006	Enterobacter hormaechei subsp. steigerwaltii	Enterobacter xiangfangensis		97.0738	75.8	China: Sichuan, Chengdu	2017-03-29	Homo sapiens	NA
GCA_002858545.1	PJZE00000000	SAMN08156302	2018-01-03	TREC1	Enterobacter cloacae complex sp.	Enterobacter xiangfangensis		97.1129	75.9	NA	2017-10-10	Homo sapiens	blood
GCA_002860705.1	PKHV00000000	SAMN08193737	2017-12-28	UMB0819	Enterobacter bugandensis	Enterobacter bugandensis		98.3449	87.4	USA: Maywood, IL	2015	Homo sapiens	NA
GCA_002863825.1	CP020817	SAMN06689580	2018-01-05	Crenshaw	Enterobacter sp.	Enterobacter asburiae		96.8681	75	USA: Kansas	2016-12-12	Rhizoctonia solani	brown patch in grass
GCA_002878435.1	MRBC00000000	SAMN05718081	2018-01-08	KPC4_1	Enterobacter hormaechei	Enterobacter xiangfangensis		99.097	93.9	USA	2016-01-17	Homo sapiens	urine
GCA_002885835.1	NSIZ00000000	SAMN07571739	2018-01-16	451	Enterobacter cloacae	Enterobacter quasihormaechei		97.6939	80.9	Togo: Lome	2016-08-12	Homo sapiens	pus
GCA_002885885.1	NSIX00000000	SAMN07571695	2018-01-16	898U	Enterobacter cloacae	Enterobacter cloacae		98.5646	89.4	Togo: Lome	2016-08-05	Homo sapiens	urine
GCA_002886565.1	PGIM00000000	SAMN07974466	2018-01-17	YDC518	Enterobacter hormaechei	Enterobacter hormaechei		99.8689	99.5	USA: Pennsylvania	NA	Homo sapiens	NA
GCA_002886625.1	PGIN00000000	SAMN07974465	2018-01-17	YDC498	Enterobacter hormaechei	Enterobacter hormaechei		99.8462	99.5	USA: Pennsylvania	NA	Homo sapiens	NA
GCA_002886845.1	PGIQ00000000	SAMN07974451	2018-01-17	YDC337-2	Enterobacter asburiae	Enterobacter asburiae		96.6383	72.8	USA: Pennsylvania	NA	Homo sapiens	NA
GCA_002890715.1	POUO00000000	SAMN08348343	2018-01-17	IF3SW-P2	Enterobacter bugandensis	Enterobacter bugandensis		98.6234	89.2	NA	2015-03-01	NA	ISS environmental surface
GCA_002890725.1	POUR00000000	SAMN08348339	2018-01-17	IF2SW-P2	Enterobacter bugandensis	Enterobacter bugandensis		98.6246	89.2	NA	2015-03-01	NA	ISS environmental surface
GCA_002890755.1	POUQ00000000	SAMN08348340	2018-01-17	IF2SW-B1	Enterobacter bugandensis	Enterobacter bugandensis		98.6242	89.2	NA	2015-03-01	NA	ISS environmental surface
GCA_002890765.1	POUP00000000	SAMN08348342	2018-01-17	IF2SW-P3	Enterobacter bugandensis	Enterobacter bugandensis		98.6406	89.2	NA	2015-03-01	NA	ISS environmental surface
GCA_002891235.1	POWA00000000	SAMN04875569	2018-01-17	FDAARGOS_232	Enterobacter cancerogenus	Enterobacter cancerogenus		98.7655	90.9	USA: DC	2014-08-29	Homo sapiens	Wound swab
GCA_002901365.1	PPHP00000000	SAMN08380934	2018-01-27	ESP151	Enterobacter cloacae	Enterobacter xiangfangensis		97.1248	76.3	Brazil: Ibiuna	2016	NA	Spinach
GCA_002918735.1	PQKY00000000	SAMN04287063	2018-02-06	ECNIH8	Enterobacter cloacae complex sp.	Enterobacter xiangfangensis		97.0362	76.1	USA	2011	NA	NA
GCA_002918755.1	PQKZ00000000	SAMN06040414	2018-02-06	ECNIH14	Enterobacter cloacae complex sp.	Enterobacter roggenkampii		98.3836	87.4	USA	2016	NA	NA
GCA_002918795.1	PQLD00000000	SAMN06921699	2018-02-06	ECNIH17	Enterobacter cloacae complex sp.	Enterobacter hoffmannii		98.9513	93.1	USA	2016	NA	NA
GCA_002919665.1	PQKU00000000	SAMN06040406	2018-02-06	ECNIH13	Enterobacter cloacae complex sp.	Enterobacter xiangfangensis		97.1113	75.8	USA	2016	NA	NA
GCA_002919685.1	PQKV00000000	SAMN06040404	2018-02-06	ECNIH12	Enterobacter cloacae complex sp.	Enterobacter hoffmannii		98.9928	93	USA	2016	NA	NA
GCA_002919705.1	PQKW00000000	SAMN06040421	2018-02-06	ECNIH16	Enterobacter cloacae complex sp.	Enterobacter asburiae		96.6857	73.7	USA	2016	NA	NA
GCA_002919725.1	PQKX00000000	SAMN04287053	2018-02-06	ECNIH11	Enterobacter cloacae complex sp.	Enterobacter asburiae		96.7001	73.7	USA	2015	NA	NA
GCA_002919745.1	PQLB00000000	SAMN06040376	2018-02-06	ECNIH10	Enterobacter cloacae complex sp.	Enterobacter kobei		98.8083	92.4	USA	2012	NA	NA
GCA_002919765.1	PQLA00000000	SAMN06040416	2018-02-06	ECNIH15	Enterobacter cloacae complex sp.	Enterobacter xiangfangensis		97.1115	75.8	USA	2016	NA	NA
GCA_002919775.1	PQLC00000000	SAMN06040375	2018-02-06	ECNIH9	Enterobacter cloacae complex sp.	Enterobacter kobei		98.8229	92.4	USA	2012	NA	NA
GCA_002923255.1	BEFL00000000	SAMD00089491	2018-01-25	TUM10698	Enterobacter hormaechei	Enterobacter hoffmannii		98.9745	92.4	Japan	2010-09-11	Homo sapiens	Stool
GCA_002923275.1	BEFZ00000000	SAMD00089505	2018-01-25	TUM11052	Enterobacter hormaechei subsp. steigerwaltii	Enterobacter xiangfangensis		97.0385	75.5	Japan	2010-03-31	Homo sapiens	Sputum
GCA_002925805.1	PQXG00000000	SAMN08436979	2018-02-12	Encl-922	Enterobacter cloacae complex sp.	Enterobacter xiangfangensis		99.0659	93.3	Czech Republic	2012	Homo sapiens	clinical material
GCA_002934535.1	PTJH00000000	SAMN03159497	2018-02-21	NFPP41	Enterobacter ludwigii	Enterobacter ludwigii		98.6171	89.6	NA	NA	NA	NA
GCA_002936045.2	PTHV00000000	SAMN08513492	2018-11-14	CRK0315	Enterobacter hormaechei subsp. steigerwaltii	Enterobacter xiangfangensis		97.1045	75.9	USA: North Carolina	2014	Homo sapiens	miscellaneous body fluid
GCA_002936065.2	PTHZ00000000	SAMN08513488	2018-11-14	CRK0319	Enterobacter hormaechei subsp. xiangfangensis	Enterobacter xiangfangensis		99.0567	93	USA: North Carolina	2014	Homo sapiens	respiratory
GCA_002936085.2	PTIC00000000	SAMN08513485	2018-11-14	CRK0322	Enterobacter hormaechei subsp. xiangfangensis	Enterobacter xiangfangensis		99.0087	93	USA: North Carolina	2014	Homo sapiens	respiratory
GCA_002936105.2	PTID00000000	SAMN08513484	2018-11-14	CRK0323	Enterobacter hormaechei subsp. steigerwaltii	Enterobacter xiangfangensis		97.107	75.9	USA: North Carolina	2014	Homo sapiens	urine
GCA_002936125.2	PTIB00000000	SAMN08513486	2018-11-14	CRK0321	Enterobacter hormaechei subsp. xiangfangensis	Enterobacter xiangfangensis		99.0166	93	USA: North Carolina	2014	Homo sapiens	respiratory
GCA_002936775.2	PTHX00000000	SAMN08513490	2018-11-14	CRK0317	Enterobacter hormaechei subsp. xiangfangensis	Enterobacter xiangfangensis		99.0111	93	USA: North Carolina	2013	Homo sapiens	respiratory
GCA_002936795.2	PTHW00000000	SAMN08513491	2018-11-14	CRK0316	Enterobacter hormaechei subsp. xiangfangensis	Enterobacter xiangfangensis		99.0006	93	USA: North Carolina	2014	Homo sapiens	wound
GCA_002936805.2	PTHY00000000	SAMN08513489	2018-11-14	CRK0318	Enterobacter hormaechei subsp. xiangfangensis	Enterobacter xiangfangensis		98.9998	93	USA: North Carolina	2013	Homo sapiens	urine
GCA_002936835.2	PTIF00000000	SAMN08513482	2018-11-14	CRK0325	Enterobacter hormaechei subsp. xiangfangensis	Enterobacter xiangfangensis		98.9643	92.8	USA: Michigan	2015	Homo sapiens	wound
GCA_002936855.2	PTIA00000000	SAMN08513487	2018-11-14	CRK0320	Enterobacter hormaechei subsp. xiangfangensis	Enterobacter xiangfangensis		98.9992	93	USA: North Carolina	2014	Homo sapiens	respiratory
GCA_002939185.1	POVL00000000	SAMN08357870	2018-02-23	WCHECL1597	Enterobacter sichuanensis	Enterobacter sichuanensis		100	100	China: Sichuan, Chengdu	NA	Homo sapiens	NA
GCA_002941085.1	PTLU00000000	SAMN08493991	2018-02-25	RC4	Enterobacter sp.	Enterobacter cloacae		98.2897	88.3	India	2015-05-25	NA	soil
GCA_002947755.1	CP026719	SAMN04014901	2018-02-18	AR_0060	Enterobacter cloacae	Enterobacter xiangfangensis		96.9916	75.9	NA	NA	NA	NA
GCA_002954165.1	CP026850	SAMN04014913	2018-02-20	AR_0072	Enterobacter cloacae	Enterobacter xiangfangensis		97.1461	76.1	NA	NA	NA	NA
GCA_002968455.1	CP027142	SAMN07291508	2018-03-05	AR_0365	Enterobacter hormaechei subsp. hoffmannii	Enterobacter hoffmannii		98.8034	92.1	NA	NA	NA	NA
GCA_002982195.1	CP020089	SAMN06448868	2018-03-08	PIMB10EC27	Enterobacter cloacae	Enterobacter cloacae		98.4931	89.8	Viet Nam	2010	Homo sapiens	urine
GCA_003000605.1	PSQU00000000	SAMN07291510	2018-03-14	AR_0367	Enterobacter roggenkampii	Enterobacter roggenkampii		98.4116	88.3	NA	NA	NA	NA
GCA_003000715.1	PSQT00000000	SAMN07291509	2018-03-14	AR_0366	Enterobacter hormaechei	Enterobacter xiangfangensis		97.1126	76.1	NA	NA	NA	NA
GCA_003010695.1	CP027618	SAMN04014973	2018-03-19	FDA-CDC-AR_0132	Enterobacter cloacae complex sp.	Enterobacter ludwigii		98.7565	91.7	NA	NA	NA	NA
GCA_003024485.1	PVZP00000000	SAMN08661331	2018-03-28	FS01	Enterobacter sp.	Taxon_I	Leclercia adecarboxylata	91.7454	44.8	Denmark: Aarhus University, Aarhus	2017-02-02	NA	soil
GCA_003031445.1	CP020525	SAMN04122808	2018-04-03	109	Enterobacter cloacae	Enterobacter hoffmannii		98.9853	92.7	USA: Boston	2015	Homo sapiens	trachael aspirate
GCA_003031755.1	CP020528	SAMN04456586	2018-04-03	174	Enterobacter cloacae	Enterobacter xiangfangensis		99.0402	94	USA: Boston	2015	Homo sapiens	blood
GCA_003046225.1	PZPP00000000	SAMN08848070	2018-04-09	amazonensis	Enterobacter cloacae	Taxon_3	Enterobacter asburiae	90.9498	42.2	Brazil: Amazonas, Manaus	2016-06-01	NA	Wastewater urban river with its source
GCA_003051945.2	CP028538	SAMN08027257	2018-10-18	SCEH020042	Enterobacter hormaechei	Enterobacter hoffmannii		98.9542	92.2	China: Panzhihua, Sichuan	2016-10-10	Homo sapiens	NA
GCA_003053755.1	CP027604	SAMN04014934	2018-03-19	AR_0093	Enterobacter cloacae	Enterobacter xiangfangensis		99.0034	93.1	NA	NA	NA	NA
GCA_003054595.1	PNXR00000000	SAMN08160791	2018-04-17	171	Enterobacter hormaechei	Enterobacter xiangfangensis		99.0394	93.6	USA: New York City	2013	Homo sapiens	urine
GCA_003054605.1	PNXS00000000	SAMN08160790	2018-04-17	171	Enterobacter hormaechei	Enterobacter xiangfangensis		99.0728	93.8	USA: New York City	2011	Homo sapiens	urine
GCA_003054635.1	PNXT00000000	SAMN08160788	2018-04-17	78	Enterobacter hormaechei	Enterobacter hoffmannii		98.884	92.1	USA: New York City	2014	Homo sapiens	respiratory
GCA_003056765.1	PYGY00000000	SAMN08737109	2018-04-18	AUH-ENM3	Enterobacter hormaechei	Enterobacter xiangfangensis		97.1295	76.1	Lebanon	2017	Homo sapiens	NA
GCA_003056785.1	PYGZ00000000	SAMN08737110	2018-04-18	AUH-ENM4	Enterobacter hormaechei	Enterobacter hoffmannii		99.0668	93.4	Lebanon	2017	Homo sapiens	NA
GCA_003056805.1	PYHA00000000	SAMN08737111	2018-04-18	AUH-ENM5	Enterobacter hormaechei	Enterobacter xiangfangensis		97.1873	76.4	Lebanon	2017	Homo sapiens	NA
GCA_003056835.1	PYHB00000000	SAMN08737212	2018-04-18	AUH-ENM6	Enterobacter hormaechei	Enterobacter xiangfangensis		97.1342	75.9	Lebanon	2017	Homo sapiens	NA
GCA_003056855.1	PYGW00000000	SAMN08737031	2018-04-18	AUH-ENM1	Enterobacter cloacae	Enterobacter cloacae		98.4652	90	Lebanon	2017	Homo sapiens	NA
GCA_003056865.1	PYHD00000000	SAMN08737336	2018-04-18	AUH-ENM8	Enterobacter hormaechei	Enterobacter xiangfangensis		97.1231	76	Lebanon	2017	Homo sapiens	NA
GCA_003056895.1	PYGX00000000	SAMN08737032	2018-04-18	AUH-ENM2	Enterobacter hormaechei	Enterobacter xiangfangensis		99.0992	93.6	Lebanon	2017	Homo sapiens	NA
GCA_003056905.1	PYHC00000000	SAMN08737248	2018-04-18	AUH-ENM7	Enterobacter hormaechei	Enterobacter xiangfangensis		97.1382	75.9	Lebanon	2017	Homo sapiens	NA
GCA_003056935.1	PYBR00000000	SAMN08741157	2018-04-18	WCHEM045008	Enterobacter mori	Enterobacter mori		97.6621	79.7	China: Chengdu, Sichuan	2016	Homo sapiens	NA
GCA_003057135.1	PYHE00000000	SAMN08743197	2018-04-18	AUH-ENM9	Enterobacter hormaechei	Enterobacter hoffmannii		99.0665	93.4	Lebanon	2017	Homo sapiens	NA
GCA_003057395.1	QBPF00000000	SAMN08450112	2018-04-18	Encl-44578	Enterobacter cloacae complex sp.	Enterobacter xiangfangensis		99.0981	93.4	Czech Republic	2016	Homo sapiens	clinical material
GCA_003057745.2	QBJD00000000	SAMN08917583	2018-06-30	RIT 418	Enterobacter sp.	Taxon_7	Enterobacter wuhouensis	87.6412	32.1	Jamaica: West Indies	2017-09-01	Saccharum (sugarcane)	sugarcane
GCA_003058295.1	LJAN00000000	SAMN03836970	2018-04-20	OLF	Enterobacter sp.	Enterobacter kobei		99.111	94.7	USA: Arizona	2008	Bactrocera oleae	abdomen
GCA_003071645.1	CP028950	SAMN04015005	2018-04-25	FDA-CDC-AR_0164	Enterobacter cloacae complex sp.	Enterobacter ludwigii		98.7697	91.6	NA	NA	NA	NA
GCA_003073995.1	CP029126	SAMN07291525	2018-04-30	AR432	Enterobacter hormaechei	Enterobacter xiangfangensis		97.093	76.1	NA	NA	NA	NA
GCA_003086135.1	PCFB00000000	SAMN07714120	2018-05-02	HN503E2II	Enterobacter sp.	Taxon_4	Enterobacter chengduensis	95.7342	64.7	Cameroon: Yaounde	2016-03-01	Homo sapiens	nares
GCA_003086195.1	PCFC00000000	SAMN07714121	2018-05-02	PN108E5IIB	Enterobacter sp.	Taxon_4	Enterobacter chengduensis	95.7426	64.7	Cameroon: Yaounde	2016-03-01	pig	nares
GCA_003129945.1	QFFO00000000	SAMN09039336	2018-05-16	HPCN40	Enterobacter mori	Enterobacter mori		97.6011	80.6	India: Nagpur	2016	NA	soil
GCA_003144775.1	QFXN00000000	SAMN09042131	2018-05-21	CGMCC 5087	Enterobacter sp.	Enterobacter asburiae		96.7004	73.3	China: Qingdao	2010-11-01	Homo sapiens	NA
GCA_003173065.1	QGLV00000000	SAMN09235818	2018-05-27	MER	Enterobacter kobei	Enterobacter kobei		98.907	92.9	France	2016-01-01	Homo sapiens	NA
GCA_003173495.1	QGNL00000000	SAMN09229069	2018-05-28	HPCN14	Enterobacter sp.	Enterobacter xiangfangensis		97.1349	75.7	India: Nagpur	2016	NA	wastewater
GCA_003175235.1	BGKJ00000000	SAMD00115663	2018-05-25	TUM10	Enterobacter cloacae	Enterobacter xiangfangensis		97.1157	76	Japan	1987-04-22	Homo sapiens	NA
GCA_003175375.1	BGKQ00000000	SAMD00115670	2018-05-25	TUM1144	Enterobacter cloacae	Enterobacter xiangfangensis		97.1104	76	Japan	1997-04-15	Homo sapiens	NA
GCA_003175745.1	BGLG00000000	SAMD00115686	2018-05-25	TUM1506	Enterobacter cloacae	Enterobacter xiangfangensis		97.1145	75.8	Japan	2001-05-18	Homo sapiens	NA
GCA_003176055.1	BGLK00000000	SAMD00115690	2018-05-25	TUM15668	Enterobacter cloacae	Enterobacter xiangfangensis		97.0587	75.5	Japan	2015-10-14	Homo sapiens	NA
GCA_003176125.1	BGLL00000000	SAMD00115691	2018-05-25	TUM15679	Enterobacter cloacae	Enterobacter xiangfangensis		97.0146	75.7	Japan	2015-10-14	Homo sapiens	NA
GCA_003176535.1	BGMD00000000	SAMD00115709	2018-05-25	TUM5376	Enterobacter cloacae	Enterobacter xiangfangensis		97.0636	75.6	Japan	2009-05-10	Homo sapiens	NA
GCA_003176615.1	BGMH00000000	SAMD00115713	2018-05-25	TUM9991	Enterobacter cloacae	Enterobacter xiangfangensis		97.106	76	Japan	2010-07-05	Homo sapiens	NA
GCA_003176675.1	QGTC00000000	SAMN08724302	2018-05-29	SERP1	Enterobacter hormaechei	Enterobacter xiangfangensis		98.986	92.9	Brazil: Sao Paulo	2017-05-01	snake	mouth injury
GCA_003186415.1	CP021162	SAMN05510455	2018-06-05	234	Enterobacter hormaechei	Enterobacter xiangfangensis		99.0884	94.1	USA: Boston	2016	Homo sapiens	wound
GCA_003186565.1	CP021167	SAMN06887342	2018-06-05	388	Enterobacter hormaechei	Enterobacter xiangfangensis		99.0911	94.1	USA: Boston	2017	NA	NA
GCA_003186615.1	QHMI00000000	SAMN09269477	2018-06-05	PECIMP	Enterobacter hormaechei	Enterobacter hoffmannii		98.9793	92.6	Australia: Brisbase	2010-03-19	Homo sapiens	Control
GCA_003202395.1	QJHC00000000	SAMN09273427	2018-06-07	MED	Enterobacter hormaechei subsp. steigerwaltii	Enterobacter xiangfangensis		97.1807	75.9	France	2017-11-10	Homo sapiens	bile
GCA_003204095.1	CP029716	SAMN04014995	2018-06-10	AR_0154	Enterobacter cloacae	Enterobacter xiangfangensis		97.0738	75.7	NA	NA	NA	NA
GCA_003207215.1	QISK00000000	SAMN09273076	2018-06-11	CS-35	Enterobacter hormaechei	Enterobacter xiangfangensis		99.0576	93	Netherlands	2006	Homo sapiens	NA
GCA_003225955.1	QKNF00000000	SAMN09104662	2018-06-12	Ek3147	Enterobacter cloacae complex sp.	Enterobacter kobei		98.4537	90	Spain: Barcelona	2017-03-11	Homo sapiens	urine
GCA_003227375.1	PVWV00000000	SAMN08383101	2018-06-14	EH37	Enterobacter hormaechei	Enterobacter xiangfangensis		98.9735	93	Italy: Padova	2016-06-01	dog	urine
GCA_003227935.1	BGOC00000000	SAMD00126357	2018-06-12	TUM15672	Enterobacter roggenkampii	Enterobacter roggenkampii		98.5101	87.6	Singapore	NA	Homo sapiens	NA
GCA_003231215.1	QKVR00000000	SAMN09283850	2018-06-15	3F11	Enterobacter roggenkampii	Enterobacter roggenkampii		98.5831	88	Nicaragua	2017-12-01	Zea nicaraguensis	seed
GCA_003231255.1	QKSC00000000	SAMN09380579	2018-06-15	3D9	Enterobacter roggenkampii	Enterobacter roggenkampii		98.5302	88	Nicaragua	2011	Zea nicaraguensis	NA
GCA_003254805.1	CP030007	SAMN09389154	2018-06-19	Pb204	Enterobacter hormaechei subsp. xiangfangensis	Enterobacter xiangfangensis		97.0328	76	South Africa: West Rand, Gauteng	2014-01-01	NA	acid mine decant and tailings from uranium mine
GCA_003260505.1	QHCJ00000000	SAMN07291541	2018-06-22	AR_0448	Enterobacter hormaechei	Enterobacter xiangfangensis		99.076	94	NA	NA	NA	NA
GCA_003261215.1	QLNR00000000	SAMN09425566	2018-06-24	20712	Enterobacter hormaechei	Enterobacter xiangfangensis		99.1097	93.7	China: Shandong	2011-09-01	Homo sapiens	secretion
GCA_003264955.1	CP030076	SAMN09425565	2018-06-25	20710	Enterobacter hormaechei	Enterobacter xiangfangensis		99.1077	94	China: Shandong	2011-08-01	Homo sapiens	sptum
GCA_003288475.1	CP030347	SAMN04014879	2018-07-05	AR_038	Enterobacter hormaechei	Enterobacter xiangfangensis		97.0935	75.8	NA	NA	NA	NA
GCA_003289105.1	QMCK00000000	SAMN09435832	2018-07-06	149H6	Enterobacter kobei	Enterobacter kobei		98.6954	91.5	France	2017-09-20	Homo sapiens	urine sample
GCA_003289115.1	QMCJ00000000	SAMN09435833	2018-07-06	149G8	Enterobacter kobei	Enterobacter kobei		98.7782	92.6	France	2017-09-19	Homo sapiens	urine sample
GCA_003289125.1	QMCI00000000	SAMN09435834	2018-07-06	151B8	Enterobacter kobei	Enterobacter kobei		98.8194	91.3	France	2017-10-04	Homo sapiens	urine sample
GCA_003289185.1	QMCM00000000	SAMN09435830	2018-07-06	145F2	Enterobacter kobei	Enterobacter kobei		98.7865	92.3	France	2017-08-03	Homo sapiens	urine sample
GCA_003289195.1	QMCO00000000	SAMN09435828	2018-07-06	121J9	Enterobacter kobei	Enterobacter kobei		98.8158	92.7	France	2016-10-25	Homo sapiens	urine sample
GCA_003289225.1	QMCP00000000	SAMN09435827	2018-07-06	168A8	Enterobacter roggenkampii	Enterobacter roggenkampii		98.4323	87.6	France	2018-04-03	Homo sapiens	rectal swab
GCA_003289235.1	QMCN00000000	SAMN09435829	2018-07-06	145000000000	Enterobacter kobei	Enterobacter kobei		98.8228	92.6	France	2017-08-03	Homo sapiens	rectal swab
GCA_003289265.1	QMCQ00000000	SAMN09435826	2018-07-06	153C2	Enterobacter hormaechei	Enterobacter quasihormaechei		98.6172	90.2	France	2017-10-26	Homo sapiens	blood culture
GCA_003289275.1	QMCS00000000	SAMN09435824	2018-07-06	148H3	Enterobacter cloacae	Taxon_8	Enterobacter quasiroggenkampii	94.4628	56.5	France	2017-09-09	Homo sapiens	rectal swab
GCA_003289305.1	QMCT00000000	SAMN09435823	2018-07-06	136 E4	Enterobacter hormaechei subsp. xiangfangensis	Enterobacter xiangfangensis		99.1461	94.1	France	2017-04-07	Homo sapiens	blood culture
GCA_003289315.1	QMCW00000000	SAMN09435820	2018-07-06	105I8	Enterobacter hormaechei subsp. oharae	Enterobacter xiangfangensis		97.1121	75.4	France	2016-03-30	Homo sapiens	urine sample
GCA_003289325.1	QMCX00000000	SAMN09435819	2018-07-06	105I5	Enterobacter hormaechei	Enterobacter hoffmannii		98.9851	93	France	2016-03-30	Homo sapiens	urine sample
GCA_003289345.1	QMCY00000000	SAMN09435818	2018-07-06	105H6	Enterobacter hormaechei subsp. steigerwaltii	Enterobacter xiangfangensis		97.1536	76.3	France	2016-03-29	Homo sapiens	NA
GCA_003289385.1	QMCZ00000000	SAMN09435817	2018-07-06	105H3	Enterobacter hormaechei subsp. steigerwaltii	Enterobacter xiangfangensis		97.0938	75.9	France	2016-03-29	Homo sapiens	urine sample
GCA_003289405.1	QMDB00000000	SAMN09435815	2018-07-06	105A4	Enterobacter hormaechei subsp. xiangfangensis	Enterobacter xiangfangensis		99.1774	94	France	2016-03-15	Homo sapiens	urine sample
GCA_003289415.1	QMDC00000000	SAMN09435814	2018-07-06	103D9	Enterobacter asburiae	Enterobacter asburiae		96.8409	74.1	France	2016-02-23	Homo sapiens	rectal swab
GCA_003289425.1	QMDE00000000	SAMN09435812	2018-07-06	99G10	Enterobacter hormaechei subsp. xiangfangensis	Enterobacter xiangfangensis		99.1461	93.9	France	2016-01-13	Homo sapiens	blood culture
GCA_003289465.1	QMDG00000000	SAMN09435810	2018-07-06	99D9	Enterobacter hormaechei subsp. xiangfangensis	Enterobacter xiangfangensis		99.0054	93.2	France	2016-01-11	Homo sapiens	pulmonary sample
GCA_003289655.1	QMCL00000000	SAMN09435831	2018-07-06	149H5	Enterobacter kobei	Enterobacter kobei		98.7104	91.4	France	2017-09-20	Homo sapiens	urine sample
GCA_003289705.1	QMCR00000000	SAMN09435825	2018-07-06	152 E1	Enterobacter hormaechei subsp. oharae	Enterobacter xiangfangensis		97.1923	75.9	France	2017-10-17	Homo sapiens	urine sample
GCA_003289715.1	QMCV00000000	SAMN09435821	2018-07-06	113I7	Enterobacter cloacae	Enterobacter quasiroggenkampii		98.5595	89	France	2016-07-20	Homo sapiens	rectal swab
GCA_003289725.1	QMCU00000000	SAMN09435822	2018-07-06	131G4	Enterobacter kobei	Enterobacter kobei		98.515	89.7	France	2017-02-14	Homo sapiens	rectal swab
GCA_003289755.1	QMDA00000000	SAMN09435816	2018-07-06	105 E9	Enterobacter hormaechei subsp. xiangfangensis	Enterobacter xiangfangensis		99.1086	93.8	France	2016-03-22	Homo sapiens	urine sample
GCA_003289775.1	QMDD00000000	SAMN09435813	2018-07-06	100A9	Enterobacter hormaechei subsp. xiangfangensis	Enterobacter xiangfangensis		99.098	93.6	France	2016-01-19	Homo sapiens	urine sample
GCA_003289795.1	QMDF00000000	SAMN09435811	2018-07-06	99G9	Enterobacter hormaechei subsp. xiangfangensis	Enterobacter xiangfangensis		99.2109	94.2	France	2016-01-13	Homo sapiens	urine sample
GCA_003289825.1	QMDH00000000	SAMN09435809	2018-07-06	99B3	Enterobacter cloacae	Taxon_4	Enterobacter chengduensis	95.7193	65	France	2016-01-06	Homo sapiens	rectal swab
GCA_003312995.1	PQCT00000000	SAMN08374129	2018-07-11	DLL7524	Enterobacter ludwigii	Enterobacter ludwigii		98.7198	91.3	Australia: Perth	2015	Homo sapiens	feces
GCA_003314365.1	QNVP00000000	SAMN09442859	2018-07-11	1_ST78	Enterobacter hormaechei	Enterobacter hoffmannii		98.9858	93	Spain	2016-08-03	Homo sapiens	urine
GCA_003314425.1	QNVQ00000000	SAMN09442881	2018-07-11	2_ST78	Enterobacter hormaechei	Enterobacter hoffmannii		99.0194	93.1	Spain	2017-01-17	Homo sapiens	urine
GCA_003314475.1	QNVR00000000	SAMN09442883	2018-07-11	3_ST78	Enterobacter hormaechei	Enterobacter hoffmannii		98.9886	93	Spain	2017-02-21	Homo sapiens	skin
GCA_003321525.1	PUQG00000000	SAMN08519296	2018-07-15	GER_MD08_1505_Ecl_089	Enterobacter hormaechei	Enterobacter hoffmannii		98.9908	93.2	Germany	2015-05-13	Canis lupus familiaris	military dog fecal sample
GCA_003321545.1	PUQH00000000	SAMN08519295	2018-07-15	GER_MD12_1511_Ecl_086	Enterobacter hormaechei	Enterobacter xiangfangensis		97.1369	75.9	Germany	2015-11-02	Canis lupus familiaris	military dog fecal sample
GCA_003324425.1	QMGH00000000	SAMN04014873	2018-07-16	AR_0032	Enterobacter hormaechei	Enterobacter xiangfangensis		99.0784	93.1	NA	NA	NA	NA
GCA_003331015.1	PUQF00000000	SAMN08519297	2018-07-20	GER_MD16_1505_Eko_090	Enterobacter sp.	Enterobacter roggenkampii		98.4063	87.4	Germany	2015-05-15	Canis lupus familiaris	military dog fecal sample
GCA_003339705.1	QPKG00000000	SAMN09469734	2018-07-25	SUBG009	Enterobacter cloacae	Enterobacter cloacae		98.7025	90.8	India	2009-10-24	Arachis hypogaea	infected leaf
GCA_003353115.1	QQXP00000000	SAMN07251577	2018-08-01	44076	Enterobacter sp.	Taxon_9	Enterobacter asburiae	90.2682	40.3	China: Hainan Island	2015-10-20	rice	root
GCA_003362915.1	QRBT00000000	SAMN09694006	2018-08-05	1-RC-17-04136	Enterobacter roggenkampii	Enterobacter roggenkampii		98.4475	87.4	USA: Milwaukee	2017-02-01	NA	Sink
GCA_003362935.1	QRBR00000000	SAMN09694008	2018-08-05	1-RC-17-04409-1	Enterobacter hormaechei	Enterobacter xiangfangensis		99.1628	93.6	USA: Milwaukee	2017-02-01	Homo sapiens	stool
GCA_003362955.1	QRBU00000000	SAMN09694005	2018-08-05	1-RC-17-04134-1	Enterobacter roggenkampii	Enterobacter roggenkampii		98.4112	87.4	USA: Milwaukee	2017-02-01	NA	Sink
GCA_003362975.1	QRBV00000000	SAMN09694004	2018-08-05	1-RC-17-04133	Enterobacter roggenkampii	Enterobacter roggenkampii		98.4302	87.4	USA: Milwaukee	2017-02-01	NA	Sink
GCA_003362995.1	QRBW00000000	SAMN09694003	2018-08-05	1-RC-17-04017	Enterobacter roggenkampii	Enterobacter roggenkampii		98.3549	87.4	USA: Milwaukee	2017-02-01	NA	Sink
GCA_003363035.1	QRBS00000000	SAMN09694007	2018-08-05	1-RC-17-04408-5	Enterobacter hormaechei	Enterobacter xiangfangensis		99.165	93.6	USA: Milwaukee	2017-02-01	Homo sapiens	stool
GCA_003363215.1	QRCK00000000	SAMN09736004	2018-08-05	TV1575ECL	Enterobacter hormaechei	Enterobacter xiangfangensis		98.9442	93.1	Brazil: Ubatuba	2016-04-10	Chelonia mydas	blood
GCA_003382475.1	QBFJ00000000	SAMN08897123	2018-08-13	EC-NT1	Enterobacter sp.	Escherichia coli		96.5575	73.5	China	2016-07-25	Homo sapiens	blood
GCA_003382725.1	CP029246	SAMN09071586	2018-08-13	OSUVMCKPC4-2	Enterobacter hormaechei subsp. xiangfangensis	Enterobacter xiangfangensis		99.0699	93.6	USA: Ohio, Columbus	2016-07-27	canine	NA
GCA_003384785.1	QTTI00000000	SAMN09074863	2018-08-14	colR/S 10_4	Enterobacter cloacae	Taxon_8	Enterobacter quasiroggenkampii	94.6428	56.9	NA	NA	NA	NA
GCA_003400585.1	PXJX00000000	SAMN08623828	2018-08-16	CRE74	Enterobacter hormaechei	Enterobacter xiangfangensis		97.0424	75.5	USA: Palo Alto, California	2016-03-03	Homo sapiens	bloodstream
GCA_003400705.1	PXKP00000000	SAMN08623810	2018-08-16	CRE36	Enterobacter hormaechei subsp. xiangfangensis	Enterobacter xiangfangensis		98.858	92.3	USA: Palo Alto, California	2015-09-03	Homo sapiens	bloodstream
GCA_003400715.1	PXKR00000000	SAMN08623808	2018-08-16	CRE34	Enterobacter roggenkampii	Enterobacter roggenkampii		98.4899	87.7	USA: Palo Alto, California	2015-08-31	Homo sapiens	bloodstream
GCA_003400765.1	PXKS00000000	SAMN08623807	2018-08-16	CRE33	Enterobacter hormaechei	Enterobacter xiangfangensis		97.0927	75.8	USA: Palo Alto, California	2015-05-21	Homo sapiens	bloodstream
GCA_003401035.1	PXLL00000000	SAMN08623787	2018-08-16	CRE11	Enterobacter hormaechei	Enterobacter xiangfangensis		97.0527	75.9	USA: Palo Alto, California	2013-11-10	Homo sapiens	bloodstream
GCA_003401145.1	PXJT00000000	SAMN08623832	2018-08-16	CRE81	Enterobacter cloacae	Taxon_10	Enterobacter bugandensis	94.2953	55.9	USA: Palo Alto, California	2016-10-06	Homo sapiens	bloodstream
GCA_003401165.1	PXJY00000000	SAMN08623827	2018-08-16	CRE73	Enterobacter hormaechei	Enterobacter xiangfangensis		97.1891	76.2	USA: Palo Alto, California	2016-09-07	Homo sapiens	bloodstream
GCA_003401175.1	PXKA00000000	SAMN08623825	2018-08-16	CRE71	Enterobacter kobei	Enterobacter kobei		98.8178	92.5	USA: Palo Alto, California	2016-08-25	Homo sapiens	bloodstream
GCA_003401205.1	PXKB00000000	SAMN08623824	2018-08-16	CRE65	Enterobacter hormaechei subsp. xiangfangensis	Enterobacter xiangfangensis		99.1664	93.8	USA: Palo Alto, California	2016-05-23	Homo sapiens	bloodstream
GCA_003401245.1	PXKD00000000	SAMN08623822	2018-08-16	CRE54	Enterobacter kobei	Enterobacter kobei		98.7199	91.7	USA: Palo Alto, California	2016-03-01	Homo sapiens	bloodstream
GCA_003401515.1	PXLQ00000000	SAMN08623782	2018-08-16	CRE06	Enterobacter hormaechei	Enterobacter xiangfangensis		97.1494	76.3	USA: Palo Alto, California	2013-07-16	Homo sapiens	bloodstream
GCA_003408555.1	CP031565	SAMN04448506	2018-08-20	2013_1a	Enterobacter hormaechei	Enterobacter xiangfangensis		97.0836	75.7	NA	2013	Homo sapiens	Rectal swab
GCA_003408575.1	CP031571	SAMN04448498	2018-08-20	N1	Enterobacter hormaechei	Enterobacter xiangfangensis		97.0935	76	NA	2015	Homo sapiens	Rectal swab
GCA_003408595.1	CP031574	SAMN04448499	2018-08-20	A1	Enterobacter hormaechei	Enterobacter xiangfangensis		97.1067	76.2	NA	2015	Homo sapiens	Rectal swab
GCA_003409995.1	QUZN00000000	SAMN09832881	2018-08-20	AR-44	Enterobacter hormaechei	Enterobacter xiangfangensis		99.109	93.4	USA: Georgia	2017	NA	Chicken processing plant
GCA_003427135.1	BHDW00000000	SAMD00131355	2018-07-24	TUM13743	Enterobacter hormaechei	Enterobacter hoffmannii		99.0004	92.6	Japan	2013	Homo sapiens	Blood
GCA_003427155.1	BHDX00000000	SAMD00131356	2018-07-24	TUM13744	Enterobacter hormaechei	Enterobacter hoffmannii		99.0197	92.5	Japan	2013	Homo sapiens	Blood
GCA_003427215.1	BHEA00000000	SAMD00131357	2018-07-24	ntmc-TA	Enterobacter hormaechei	Enterobacter hoffmannii		98.9504	92.6	Japan	2017	Homo sapiens	Blood
GCA_003427235.1	BHEB00000000	SAMD00131359	2018-07-24	ntmc-TH	Enterobacter cloacae	Enterobacter roggenkampii		98.5192	88	Japan	2017	Homo sapiens	Blood
GCA_003428425.1	CP031726	SAMN08027258	2018-08-26	WCHEH020038	Enterobacter hormaechei	Enterobacter xiangfangensis		99.1175	93.6	China: Sichuan: Chengdu	2016-11-02	Homo sapiens	NA
GCA_003433665.1	QVHU00000000	SAMN09734856	2018-08-31	AM17-61	Enterobacter hormaechei	Enterobacter xiangfangensis		99.9143	99.5	China: Shenzhen	2013-09-01	Homo sapiens	feces
GCA_003434465.1	QTLJ00000000	SAMN09734844	2018-08-31	AM17-18	Enterobacter sp.	Enterobacter kobei		98.6206	91.4	China: Shenzhen	2013-09-01	Homo sapiens	feces
GCA_003444755.1	CP019889	SAMN06344228	2017-08-02	FRM	Enterobacter hormaechei	Enterobacter xiangfangensis		97.0789	75.2	China	2008-10-30	NA	high concentration of fluoride
GCA_003471865.1	QRKH00000000	SAMN09734831	2018-09-06	AM16-28	Enterobacter cloacae	Enterobacter dissolvens		98.8125	91.1	China: Shenzhen	2013-08-01	Homo sapiens	feces
GCA_003586025.1	CP024908	SAMN07988874	2018-06-06	OSUKPC4_L	Enterobacter hormaechei subsp. xiangfangensis	Enterobacter xiangfangensis		99.0496	93.6	USA: Ohio, Columbus	2016-09-09	Canis lupus familiaris	Bite Wound
GCA_003594915.1	QZCS00000000	SAMN09845205	2018-09-25	90028	Enterobacter chuandaensis	Enterobacter chuandaensis		100	100	China: Chengdu, Sichuan	2017	Homo sapiens	NA
GCA_003594935.1	QZCT00000000	SAMN09845186	2018-09-25	90008	Enterobacter huaxiensis	Enterobacter huaxiensis		100	100	China: Chengdu, Sichuan	2017	Homo sapiens	NA
GCA_003606205.2	QZDQ00000000	SAMN10091212	2019-09-11	CCUG 72520	Enterobacter mori	Enterobacter mori		97.6572	80.1	China: Yunnan, Kunming	NA	Nicotiana tabacum	stem
GCA_003627555.1	RBVJ00000000	SAMN08348341	2018-10-09	IF2SW-B5	Enterobacter bugandensis	Enterobacter bugandensis		98.6349	89.2	NA	2015-03-01	NA	ISS environmental surface
GCA_003628475.1	RCAA00000000	SAMN10172881	2018-10-11	R1(2018)	Enterobacter sp.	Taxon_J	Cedecea colo	87.5265	33.5	Argentina: Misiones	2009-11-01	NA	cellulolytic consortium obtained from
GCA_003634515.1	RBKW00000000	SAMN09083225	2018-10-11	1216	Enterobacter asburiae	Enterobacter asburiae		96.0273	67.2	NA	NA	NA	NA
GCA_003660125.1	CP032841	SAMN10174734	2018-10-16	C15117	Enterobacter hormaechei	Enterobacter xiangfangensis		97.0981	76.1	Australia: Sydney	2007	NA	Burns unit surveillance
GCA_003665375.1	CP032897	SAMN08027255	2018-10-17	WCHEK045523	Enterobacter kobei	Enterobacter kobei		98.5816	91.5	China: Sichuan: Chengdu	2017	Homo sapiens	NA
GCA_003670085.1	NRQN00000000	SAMN07545917	2018-10-22	749	Enterobacter cloacae	Enterobacter cloacae		98.4186	89.8	Togo: Lome	2016-07-05	Homo sapiens	urine
GCA_003687945.1	RDWF00000000	SAMN10252251	2018-10-24	1024207	Enterobacter hormaechei	Enterobacter xiangfangensis		99.0784	93.3	Poland	2017	NA	NA
GCA_003687985.1	RDWO00000000	SAMN10252240	2018-10-24	1013030	Enterobacter hormaechei	Enterobacter xiangfangensis		99.1432	93.6	Mexico	2017	NA	NA
GCA_003688105.1	RDWD00000000	SAMN10252253	2018-10-24	1029212	Enterobacter hormaechei subsp. hoffmannii	Enterobacter hoffmannii		99.044	93.5	Argentina	2017	NA	NA
GCA_003688155.1	RDWL00000000	SAMN10252244	2018-10-24	1018228	Enterobacter hormaechei	Enterobacter xiangfangensis		99.162	94.1	USA	2017	NA	NA
GCA_003688225.1	RDWT00000000	SAMN10252235	2018-10-24	1006424	Enterobacter hormaechei subsp. hoffmannii	Enterobacter hoffmannii		99.0396	93.4	Spain	2017	NA	NA
GCA_003688535.1	REFK00000000	SAMN06244856	2018-10-25	WPL_7_1	Enterobacter sp.	Enterobacter asburiae		98.3502	88	NA	NA	NA	NA
GCA_003688655.1	REFN00000000	SAMN06244857	2018-10-25	WPL_7_2	Enterobacter sp.	Enterobacter asburiae		98.3466	88	NA	NA	NA	NA
GCA_003693465.1	RDRC00000000	SAMN10252247	2018-10-29	1022141	Enterobacter hormaechei	Enterobacter xiangfangensis		97.1891	76.3	France	2017	NA	NA
GCA_003719615.1	CP033466	SAMN10359476	2018-11-10	E3442	Enterobacter cloacae	Enterobacter xiangfangensis		99.166	94.1	Netherlands	2017-03-01	Penaeus vannamei	NA
GCA_003751845.1	RJKQ00000000	SAMN10361636	2018-11-15	BIGb0383	Enterobacter sp.	Taxon_K	Enterobacter quasimori	81.9374	22.5	NA	NA	NA	NA
GCA_003752525.1	RKHS00000000	SAMN10361137	2018-11-15	BIGb0359	Enterobacter sp.	Taxon_K	Enterobacter bugandensis	81.9344	22.7	NA	NA	NA	NA
GCA_003812145.1	CP033800	SAMN10163217	2018-11-21	FDAARGOS_523	Enterobacter roggenkampii	Enterobacter roggenkampii		98.4144	87.9	NA	2015-12-28	Homo sapiens	Rectal swab
GCA_003850715.1	PQTC00000000	SAMN08290420	2018-11-29	301B	Enterobacter sp.	Enterobacter hoffmannii		98.9501	93.1	Bolivia	2016-09-28	Homo sapiens	fecal sample
GCA_003934005.1	PHNZ00000000	SAMN08048870	2018-12-10	ST93	Enterobacter hormaechei	Enterobacter xiangfangensis		97.0939	75.9	China	2016-11-11	Homo sapiens	ascites
GCA_003936525.1	RHUP00000000	SAMN10249150	2018-12-11	EH_279	Enterobacter hormaechei	Enterobacter xiangfangensis		98.9507	92.6	Pakistan	2016-03-01	NA	nursing call button in hospital
GCA_003936565.1	RHUR00000000	SAMN10249130	2018-12-11	EH_057	Enterobacter hormaechei	Enterobacter hoffmannii		98.8643	91.5	Pakistan	2016-03-01	NA	nursing call button in hospital
GCA_003937295.1	RHUO00000000	SAMN10248993	2018-12-11	EH_316	Enterobacter hormaechei	Enterobacter hormaechei		98.5878	89.4	Pakistan	2016-03-01	NA	alcohol foam dispenser in hospital
GCA_003937905.1	RHUQ00000000	SAMN10248969	2018-12-11	EH_183	Enterobacter hormaechei	Enterobacter xiangfangensis		98.9703	92.7	Pakistan	2016-03-01	NA	alcohol foam dispenser in hospital
GCA_003937925.1	RHUN00000000	SAMN10249118	2018-12-11	EH_360	Enterobacter hormaechei	Enterobacter xiangfangensis		97.1159	75.8	Pakistan	2016-07-01	NA	nursing call button in hospital
GCA_003938165.1	RHWT00000000	SAMN10248983	2018-12-11	EC_073	Enterobacter cloacae	Enterobacter dissolvens		98.8769	91.7	Pakistan	2016-04-01	NA	alcohol foam dispenser in hospital
GCA_003940765.1	CP034336	SAMN10521483	2018-12-12	CAV1043	Enterobacter asburiae	Enterobacter asburiae		96.73	74.3	USA	2018-06-18	NA	water
GCA_003944645.1	RWHU00000000	SAMN10525001	2018-12-12	WCHEHu045002	Enterobacter huaxiensis	Enterobacter huaxiensis		98.9706	92.8	China: Chengdu, Sichuan	2016-09-01	Homo sapiens	blood
GCA_003944655.1	RWHT00000000	SAMN10525011	2018-12-12	WCHECh090071	Enterobacter chengduensis	Enterobacter chengduensis		99.7913	99.3	China: Chengdu, Sichuan	2016-09-01	Homo sapiens	sputum
GCA_003964235.1	RXSU00000000	SAMN10525015	2018-12-23	WCHEX090077	Enterobacter hormaechei subsp. xiangfangensis	Enterobacter xiangfangensis		99.1069	93.8	China: Chengdu, Sichuan	2018-11-01	NA	surface
GCA_003964245.1	RXSR00000000	SAMN10525012	2018-12-23	WCHEX090073	Enterobacter hormaechei subsp. xiangfangensis	Enterobacter xiangfangensis		97.201	76.2	China: Chengdu, Sichuan	2016-06-01	Homo sapiens	secretion
GCA_003964255.1	RXSW00000000	SAMN10525017	2018-12-23	WCHEB090996	Enterobacter bugandensis	Enterobacter bugandensis		98.4404	87.4	China: Chengdu, Sichuan	2016-10-01	Homo sapiens	NA
GCA_003964265.1	RXST00000000	SAMN10525014	2018-12-23	WCHEX090076	Enterobacter hormaechei subsp. xiangfangensis	Enterobacter xiangfangensis		99.0745	93.7	China: Chengdu, Sichuan	2018-10-01	Homo sapiens	sputum
GCA_003964275.1	RXSP00000000	SAMN10525009	2018-12-23	WCHEX090069	Enterobacter hormaechei subsp. xiangfangensis	Enterobacter xiangfangensis		99.2074	94.6	China: Chengdu, Sichuan	2016-08-01	Homo sapiens	urine
GCA_003964335.1	RXSN00000000	SAMN10525007	2018-12-23	WCHEX090066	Enterobacter hormaechei subsp. xiangfangensis	Enterobacter xiangfangensis		97.2078	76.2	China: Chengdu, Sichuan	2016-07-01	Homo sapiens	bile
GCA_003964355.1	RXSO00000000	SAMN10525008	2018-12-23	WCHEX090068	Enterobacter hormaechei subsp. xiangfangensis	Enterobacter xiangfangensis		99.0776	93.9	China: Chengdu, Sichuan	2016-06-01	Homo sapiens	urine
GCA_003964365.1	RXSI00000000	SAMN10525002	2018-12-23	WCHEN090037	Enterobacter roggenkampii	Enterobacter roggenkampii		98.3023	85.8	China: Chengdu, Sichuan	2016-08-01	Homo sapiens	blood
GCA_003964385.1	RXSK00000000	SAMN10525004	2018-12-23	WCHEX090063	Enterobacter hormaechei subsp. xiangfangensis	Enterobacter xiangfangensis		97.1033	75.9	China: Chengdu, Sichuan	2016-07-01	Homo sapiens	pus
GCA_003964435.1	RXSG00000000	SAMN10524999	2018-12-23	WCHEX016162	Enterobacter hormaechei subsp. xiangfangensis	Enterobacter xiangfangensis		99.0795	93.8	China: Chengdu, Sichuan	2018-01-01	Homo sapiens	rectal swab
GCA_003964445.1	RXSF00000000	SAMN09845227	2018-12-23	WCHEH090062	Enterobacter hormaechei	Enterobacter xiangfangensis		97.0644	75.7	China: Chengdu, Sichuan	2018	Homo sapiens	NA
GCA_003964455.1	RXSE00000000	SAMN09845226	2018-12-23	WCHEH090061	Enterobacter hormaechei	Enterobacter xiangfangensis		97.1433	75.9	China: Chengdu, Sichuan	2018	Homo sapiens	NA
GCA_003964485.1	RXSB00000000	SAMN09845223	2018-12-23	WCHEA090058	Enterobacter asburiae	Enterobacter asburiae		96.6242	73.1	China: Chengdu, Sichuan	2018	Homo sapiens	NA
GCA_003964505.1	RXSD00000000	SAMN09845225	2018-12-23	WCHEH090060	Enterobacter hormaechei	Enterobacter xiangfangensis		97.1477	76.1	China: Chengdu, Sichuan	2018	Homo sapiens	NA
GCA_003964535.1	RXRY00000000	SAMN09845220	2018-12-23	WCHEH090055	Enterobacter hormaechei	Enterobacter xiangfangensis		99.0963	93.9	China: Chengdu, Sichuan	2018	Homo sapiens	NA
GCA_003964545.1	RXRT00000000	SAMN09845215	2018-12-23	WCHEH090039	Enterobacter hormaechei	Enterobacter hoffmannii		99.0105	93.1	China: Chengdu, Sichuan	2016	Homo sapiens	NA
GCA_003964555.1	RXRZ00000000	SAMN09845221	2018-12-23	WCHEH090056	Enterobacter hormaechei	Enterobacter hoffmannii		98.9482	92.3	China: Chengdu, Sichuan	2018	Homo sapiens	NA
GCA_003964585.1	RXRW00000000	SAMN09845218	2018-12-23	WCHEH090043	Enterobacter hormaechei	Enterobacter xiangfangensis		99.0828	93.4	China: Chengdu, Sichuan	2016	Homo sapiens	NA
GCA_003964605.1	RXRQ00000000	SAMN09845212	2018-12-23	WCHEH090035	Enterobacter hormaechei	Enterobacter xiangfangensis		99.0579	93.2	China: Chengdu, Sichuan	2017	Homo sapiens	NA
GCA_003964635.1	RXRI00000000	SAMN09845203	2018-12-23	WCHEH090026	Enterobacter hormaechei	Enterobacter xiangfangensis		97.0915	76	China: Chengdu, Sichuan	2017	Homo sapiens	NA
GCA_003964645.1	RXRM00000000	SAMN09845208	2018-12-23	WCHEB090031	Enterobacter bugandensis	Enterobacter bugandensis		98.501	88.1	China: Chengdu, Sichuan	2017	Homo sapiens	NA
GCA_003964695.1	RXQO00000000	SAMN09845182	2018-12-23	WCHEH090004	Enterobacter hormaechei	Enterobacter xiangfangensis		99.2764	94.4	China: Chengdu, Sichuan	2017	Homo sapiens	NA
GCA_003964705.1	RXPU00000000	SAMN08932714	2018-12-23	WCHEA020122	Enterobacter asburiae	Enterobacter asburiae		96.8311	74.7	China: Chengdu, Sichuan	2017	Homo sapiens	NA
GCA_003964735.1	RXSL00000000	SAMN10525005	2018-12-23	WCHEX090064	Enterobacter hormaechei subsp. xiangfangensis	Enterobacter xiangfangensis		97.097	75.8	China: Chengdu, Sichuan	2016-07-01	Homo sapiens	sputum
GCA_003964745.1	RXPR00000000	SAMN08027260	2018-12-23	SCEH020142	Enterobacter hormaechei	Enterobacter xiangfangensis		99.0412	93.4	China: Sichuan	2017	Homo sapiens	NA
GCA_003964755.1	RXSQ00000000	SAMN10525010	2018-12-23	WCHEX090070	Enterobacter hormaechei subsp. xiangfangensis	Enterobacter xiangfangensis		97.0458	75.7	China: Chengdu, Sichuan	2016-10-01	Homo sapiens	urine
GCA_003964795.2	CP043382	SAMN10525000	2019-09-03	WCHEX045001	Enterobacter hormaechei subsp. xiangfangensis	Enterobacter xiangfangensis		99.1331	93.9	China: Chengdu, Sichuan	2018-01-01	Homo sapiens	blood
GCA_003964805.1	RXSJ00000000	SAMN10525003	2018-12-23	WCHEn090040	Enterobacter sp.	Enterobacter quasiroggenkampii		98.4508	88	China: Chengdu, Sichuan	2016-11-01	Homo sapiens	blood
GCA_003964815.1	RXSC00000000	SAMN09845224	2018-12-23	WCHEH090059	Enterobacter hormaechei	Enterobacter xiangfangensis		99.0928	93.7	China: Chengdu, Sichuan	2018	Homo sapiens	NA
GCA_003964825.1	RXSV00000000	SAMN10525016	2018-12-23	WCHEB090210	Enterobacter bugandensis	Enterobacter bugandensis		98.6183	89.3	China: Chengdu, Sichuan	2016-07-01	Homo sapiens	NA
GCA_003964845.1	RXSS00000000	SAMN10525013	2018-12-23	WCHEX090075	Enterobacter hormaechei subsp. xiangfangensis	Enterobacter xiangfangensis		99.04	93.2	China: Chengdu, Sichuan	2018-06-01	Homo sapiens	sputum
GCA_003964895.1	RXRR00000000	SAMN09845213	2018-12-23	WCHEH090036	Enterobacter hormaechei	Enterobacter hoffmannii		98.9974	93	China: Chengdu, Sichuan	2016	Homo sapiens	NA
GCA_003964915.1	RXSA00000000	SAMN09845222	2018-12-23	WCHEH090057	Enterobacter hormaechei	Enterobacter xiangfangensis		98.9963	92.9	China: Chengdu, Sichuan	2018	Homo sapiens	NA
GCA_003964925.1	RXRV00000000	SAMN09845217	2018-12-23	WCHEH090042	Enterobacter hormaechei	Enterobacter xiangfangensis		97.1966	76.2	China: Chengdu, Sichuan	2016	Homo sapiens	NA
GCA_003964935.1	RXRU00000000	SAMN09845216	2018-12-23	WCHEL090041	Enterobacter ludwigii	Enterobacter ludwigii		98.7378	90.8	China: Chengdu, Sichuan	2016	Homo sapiens	NA
GCA_003964995.1	RXQN00000000	SAMN09845181	2018-12-23	WCHEH090003	Enterobacter hormaechei	Enterobacter hormaechei		98.6046	89.8	China: Chengdu, Sichuan	2017	Homo sapiens	NA
GCA_003965005.1	RXQM00000000	SAMN08932886	2018-12-23	WCHLN045625	Enterobacter roggenkampii	Enterobacter roggenkampii		98.5666	88.4	China: Chengdu, Sichuan	2016	Homo sapiens	NA
GCA_003965015.1	RXQZ00000000	SAMN09845194	2018-12-23	WCHECl090016	Enterobacter cloacae	Enterobacter cloacae		98.1618	86.8	China: Chengdu, Sichuan	2017	Homo sapiens	NA
GCA_003965025.1	RXQJ00000000	SAMN08932729	2018-12-23	WCHEH045778	Enterobacter hormaechei	Enterobacter hormaechei		99.7828	99	China: Chengdu, Sichuan	NA	NA	NA
GCA_003965075.1	RXPZ00000000	SAMN08932719	2018-12-23	WCHEH000595	Enterobacter hormaechei	Enterobacter xiangfangensis		97.1036	75.8	China: Chengdu, Sichuan	NA	Homo sapiens	NA
GCA_003965095.1	RXPO00000000	SAMN08027254	2018-12-23	SCEH020024	Enterobacter hormaechei	Enterobacter hoffmannii		98.896	92.3	China: Sichuan	2016-11-08	Homo sapiens	NA
GCA_003965175.1	RXRO00000000	SAMN09845210	2018-12-23	WCHEH090033	Enterobacter hormaechei	Enterobacter hoffmannii		99.0211	93.4	China: Chengdu, Sichuan	2017	Homo sapiens	NA
GCA_003965195.1	RXRL00000000	SAMN09845207	2018-12-23	WCHEH090030	Enterobacter hormaechei	Enterobacter hoffmannii		98.8636	91.6	China: Chengdu, Sichuan	2017	Homo sapiens	NA
GCA_003965205.1	RXRK00000000	SAMN09845206	2018-12-23	WCHEB090029	Enterobacter bugandensis	Enterobacter bugandensis		98.3835	87.5	China: Chengdu, Sichuan	2017	Homo sapiens	NA
GCA_003965215.1	RXRJ00000000	SAMN09845204	2018-12-23	WCHEH090027	Enterobacter hormaechei	Enterobacter hormaechei		99.7767	99	China: Chengdu, Sichuan	2017	Homo sapiens	NA
GCA_003965255.1	RXRG00000000	SAMN09845201	2018-12-23	WCHEH090023	Enterobacter hormaechei	Enterobacter xiangfangensis		99.0984	93.8	China: Chengdu, Sichuan	2018	Homo sapiens	NA
GCA_003965265.1	RXRF00000000	SAMN09845200	2018-12-23	WCHEH090022	Enterobacter hormaechei	Enterobacter xiangfangensis		99.0996	93.8	China: Chengdu, Sichuan	2018	Homo sapiens	NA
GCA_003965295.1	RXRD00000000	SAMN09845198	2018-12-23	WCHEH090020	Enterobacter hormaechei	Enterobacter xiangfangensis		97.1535	76.1	China: Chengdu, Sichuan	2017	Homo sapiens	NA
GCA_003965305.1	RXRA00000000	SAMN09845195	2018-12-23	WCHEL090017	Enterobacter ludwigii	Enterobacter ludwigii		98.7542	91.3	China: Chengdu, Sichuan	2017	Homo sapiens	NA
GCA_003965335.1	RXQY00000000	SAMN09845193	2018-12-23	WCHEH090015	Enterobacter hormaechei	Enterobacter xiangfangensis		97.1025	75.8	China: Chengdu, Sichuan	2017	Homo sapiens	NA
GCA_003965345.2	CP036310	SAMN09845189	2019-02-28	WCHEH090011	Enterobacter hormaechei	Enterobacter xiangfangensis		99.0801	93.6	China: Chengdu, Sichuan	2017	Homo sapiens	NA
GCA_003965375.1	RXQT00000000	SAMN09845188	2018-12-23	WCHEH090010	Enterobacter hormaechei	Enterobacter xiangfangensis		99.065	93.2	China: Chengdu, Sichuan	2017	Homo sapiens	NA
GCA_003965385.1	RXQS00000000	SAMN09845187	2018-12-23	WCHEH090009	Enterobacter hormaechei	Enterobacter hoffmannii		98.979	92.7	China: Chengdu, Sichuan	2017	Homo sapiens	NA
GCA_003965415.1	RXQP00000000	SAMN09845183	2018-12-23	WCHECl090005	Enterobacter cloacae	Enterobacter cloacae		99.6579	99.2	China: Chengdu, Sichuan	2017	Homo sapiens	NA
GCA_003965425.1	RXQH00000000	SAMN08932727	2018-12-23	WCHEH045091	Enterobacter hormaechei	Enterobacter xiangfangensis		99.0478	93.4	China: Chengdu, Sichuan	2016	Homo sapiens	NA
GCA_003965455.1	RXQG00000000	SAMN08932726	2018-12-23	WCHEH040008	Enterobacter hormaechei	Enterobacter xiangfangensis		99.0853	93.5	China: Chengdu, Sichuan	2017	Homo sapiens	NA
GCA_003965465.1	RXRS00000000	SAMN09845214	2018-12-23	WCHEH090038	Enterobacter hormaechei	Enterobacter xiangfangensis		99.0474	93.4	China: Chengdu, Sichuan	2016	Homo sapiens	NA
GCA_003965475.1	RXQF00000000	SAMN08932725	2018-12-23	SCEH020080	Enterobacter hormaechei	Enterobacter xiangfangensis		99.1018	93.5	China: Sichuan	2016	Homo sapiens	NA
GCA_003965495.1	RXQE00000000	SAMN08932724	2018-12-23	SCEH020056	Enterobacter hormaechei	Enterobacter xiangfangensis		97.079	75.8	China: Sichuan	2016	Homo sapiens	NA
GCA_003965535.1	RXQC00000000	SAMN08932722	2018-12-23	SCEH020043	Enterobacter hormaechei	Enterobacter xiangfangensis		97.1388	75.8	China: Sichuan	2016	Homo sapiens	NA
GCA_003965555.1	RXPX00000000	SAMN08932717	2018-12-23	WCHEA045189	Enterobacter asburiae	Enterobacter asburiae		96.1626	69.1	China: Chengdu, Sichuan	NA	NA	NA
GCA_003965575.1	RXRP00000000	SAMN09845211	2018-12-23	WCHEA090034	Enterobacter asburiae	Enterobacter asburiae		96.1753	69.1	China: Chengdu, Sichuan	2017	Homo sapiens	NA
GCA_003965585.1	RXPT00000000	SAMN08932710	2018-12-23	WCHEn045836	Enterobacter sp.	Enterobacter dissolvens		98.8017	91.5	China: Chengdu, Sichuan	NA	NA	NA
GCA_003965595.1	RXRH00000000	SAMN09845202	2018-12-23	WCHECl090025	Enterobacter cloacae	Enterobacter cloacae		98.0916	86.8	China: Chengdu, Sichuan	2017	Homo sapiens	NA
GCA_003965635.1	RXRE00000000	SAMN09845199	2018-12-23	WCHEH090021	Enterobacter hormaechei	Enterobacter hoffmannii		98.906	92.1	China: Chengdu, Sichuan	2018	Homo sapiens	NA
GCA_003965645.1	RXRC00000000	SAMN09845197	2018-12-23	WCHEH090019	Enterobacter hormaechei	Enterobacter hoffmannii		99.0053	93.1	China: Chengdu, Sichuan	2017	Homo sapiens	NA
GCA_003965675.1	RXQW00000000	SAMN09845191	2018-12-23	WCHEH090013	Enterobacter hormaechei	Enterobacter xiangfangensis		99.0831	93.4	China: Chengdu, Sichuan	2017	Homo sapiens	NA
GCA_003965685.1	RXQV00000000	SAMN09845190	2018-12-23	WCHEH090012	Enterobacter hormaechei	Enterobacter xiangfangensis		97.105	76.1	China: Chengdu, Sichuan	2017	Homo sapiens	NA
GCA_003965695.1	RXQL00000000	SAMN08932885	2018-12-23	WCHLN045158	Enterobacter roggenkampii	Enterobacter roggenkampii		98.4606	88.1	China: Chengdu, Sichuan	NA	NA	NA
GCA_003965735.1	RXQB00000000	SAMN08932721	2018-12-23	WCHEH020029	Enterobacter hormaechei	Enterobacter hoffmannii		99.0343	93.2	China: Chengdu, Sichuan	2016	Homo sapiens	NA
GCA_003965745.1	RXQI00000000	SAMN08932728	2018-12-23	WCHEH045144	Enterobacter hormaechei	Enterobacter hoffmannii		99.0094	93.1	China: Chengdu, Sichuan	NA	NA	NA
GCA_003965775.1	RXQA00000000	SAMN08932720	2018-12-23	SCEH020006	Enterobacter hormaechei	Enterobacter xiangfangensis		98.983	93	China: Sichuan	2016	Homo sapiens	NA
GCA_003965785.1	RXPQ00000000	SAMN08027259	2018-12-23	SCEH020051	Enterobacter hormaechei	Enterobacter xiangfangensis		99.1011	93.4	China: Sichuan	2016-10-18	Homo sapiens	NA
GCA_003968685.1	RXYR00000000	SAMN10523727	2018-12-24	AM108	Enterobacter hormaechei subsp. xiangfangensis	Enterobacter xiangfangensis		99.8355	99.1	NA	NA	NA	NA
GCA_003968775.1	RXYL00000000	SAMN10523733	2018-12-24	AP039	Enterobacter roggenkampii	Enterobacter roggenkampii		98.3185	86.7	NA	NA	NA	NA
GCA_003970125.1	RXYU00000000	SAMN10523724	2018-12-24	AP40	Enterobacter roggenkampii	Enterobacter roggenkampii		98.3212	86.7	NA	NA	NA	NA
GCA_003970265.1	RXYW00000000	SAMN10523722	2018-12-24	59	Enterobacter hormaechei subsp. steigerwaltii	Enterobacter xiangfangensis		97.1507	76.2	NA	NA	NA	NA
GCA_003977165.1	RYXN00000000	SAMN10527291	2018-12-27	GCID_CRE_0015	Enterobacter hormaechei subsp. xiangfangensis	Enterobacter xiangfangensis		99.0567	93.5	Egypt	NA	NA	blood
GCA_003985225.1	RXPN00000000	SAMN08027253	2018-12-28	WCHECl040034	Enterobacter cloacae	Enterobacter cloacae		99.6846	99.2	China: Sichuan, Chengdu	2017-06-14	Homo sapiens	NA
GCA_003985235.1	RXPL00000000	SAMN08027251	2018-12-28	WCHEA045006	Enterobacter asburiae	Enterobacter asburiae		96.6445	72.8	China: Sichuan, Chengdu	2017	Homo sapiens	NA
GCA_003985265.1	RXPS00000000	SAMN08027261	2018-12-28	WCHEH085055	Enterobacter hormaechei	Enterobacter xiangfangensis		99.0417	93.3	China: Sichuan, Chengdu	2014-07-01	Homo sapiens	NA
GCA_003985275.1	RXPM00000000	SAMN08027252	2018-12-28	WCHEB045359	Enterobacter bugandensis	Enterobacter bugandensis		98.6676	89.8	China: Sichuan, Chengdu	2017	Homo sapiens	NA
GCA_003986695.1	RXPP00000000	SAMN08027256	2018-12-23	SCEM020047	Enterobacter mori	Enterobacter mori		97.7052	80	China: Sichuan	2016	Homo sapiens	NA
GCA_003986715.1	RXPY00000000	SAMN08932718	2018-12-23	WCHEA045222	Enterobacter asburiae	Enterobacter asburiae		96.7817	74.8	China: Chengdu, Sichuan	2016	Homo sapiens	NA
GCA_003986725.1	RXPW00000000	SAMN08932716	2018-12-23	WCHEA045073	Enterobacter asburiae	Enterobacter asburiae		97.1555	77	China: Chengdu, Sichuan	NA	NA	NA
GCA_003986735.1	RXPV00000000	SAMN08932715	2018-12-23	WCHEA045067	Enterobacter asburiae	Enterobacter asburiae		96.7382	73.7	China: Chengdu, Sichuan	NA	NA	NA
GCA_003986775.1	RXQD00000000	SAMN08932723	2018-12-23	SCEH020054	Enterobacter hormaechei	Enterobacter xiangfangensis		99.1151	93.7	China: Sichuan	2016	Homo sapiens	NA
GCA_003986785.1	RXQK00000000	SAMN08932730	2018-12-23	WCHEH085023	Enterobacter hormaechei	Enterobacter xiangfangensis		99.0488	93.1	China: Chengdu, Sichuan	2014	Homo sapiens	NA
GCA_003986805.1	RXQQ00000000	SAMN09845184	2018-12-23	WCHEH090006	Enterobacter hormaechei	Enterobacter xiangfangensis		97.1621	76.3	China: Chengdu, Sichuan	2017	Homo sapiens	NA
GCA_003986815.1	RXQR00000000	SAMN09845185	2018-12-23	WCHEH090007	Enterobacter hormaechei	Enterobacter xiangfangensis		97.0474	75.8	China: Chengdu, Sichuan	2017	Homo sapiens	NA
GCA_003986855.1	RXRB00000000	SAMN09845196	2018-12-23	WCHEH090018	Enterobacter hormaechei	Enterobacter xiangfangensis		97.131	76	China: Chengdu, Sichuan	2017	Homo sapiens	NA
GCA_003986865.1	RXQX00000000	SAMN09845192	2018-12-23	WCHECl090014	Enterobacter cloacae	Enterobacter cloacae		98.6337	90	China: Chengdu, Sichuan	2017	Homo sapiens	NA
GCA_003986875.1	RXRN00000000	SAMN09845209	2018-12-23	WCHEn090032	Enterobacter sp.	Enterobacter sichuanensis		97.972	84.5	China: Chengdu, Sichuan	2017	Homo sapiens	NA
GCA_003999755.1	CP023430	SAMN07611365	2019-01-08	UM_CRE-14	Enterobacter hormaechei subsp. xiangfangensis	Enterobacter xiangfangensis		99.0803	93.8	USA: Michigan	2013-02-18	Homo sapiens	endoscope, BAL
GCA_004004525.1	RZWD00000000	SAMN10644712	2019-01-08	064C3	Enterobacter hormaechei	Enterobacter xiangfangensis		99.0495	93.2	France: Limoges	2017	NA	Toilette
GCA_004004595.1	RXFU00000000	SAMN10534791	2019-01-08	Entb306	Enterobacter hormaechei	Enterobacter xiangfangensis		99.1875	94.2	NA	NA	Homo sapiens	NA
GCA_004004935.1	RZVI00000000	SAMN10644690	2019-01-08	120I6	Enterobacter hormaechei	Enterobacter xiangfangensis		98.9721	93.1	France: Limoges	2017	Homo sapiens	NA
GCA_004005145.1	RZWC00000000	SAMN10644711	2019-01-08	064C2	Enterobacter hormaechei	Enterobacter xiangfangensis		99.037	93.3	France: Limoges	2017	NA	Toilette
GCA_004005155.1	RZWA00000000	SAMN10644709	2019-01-08	064B10	Enterobacter hormaechei	Enterobacter xiangfangensis		99.0911	93.2	France: Limoges	2017	NA	Toilette
GCA_004005665.1	RZUP00000000	SAMN10644668	2019-01-08	72H8	Enterobacter hormaechei	Enterobacter xiangfangensis		99.0911	93.5	France: Limoges	2017	Homo sapiens	NA
GCA_004006055.1	CP034769	SAMN10638715	2019-01-09	N18-03635	Enterobacter sp.	Taxon_8	Enterobacter quasiroggenkampii	94.6336	57.4	Canada	NA	Homo sapiens	rectal swab
GCA_004011355.2	BIFZ00000000	SAMD00143514	2018-12-29	NUH12_ECL006	Enterobacter cloacae	Enterobacter hoffmannii		98.7839	90.8	Japan: Nagoya	2012	Homo sapiens	abdominal discharge
GCA_004011375.2	BIGA00000000	SAMD00143518	2018-12-29	NUH13_ECL030	Enterobacter asburiae	Enterobacter asburiae		96.6888	73.2	Japan: Nagoya	2013	Homo sapiens	urine
GCA_004011395.2	BIGB00000000	SAMD00143517	2018-12-29	NUH14_ECL028	Enterobacter cloacae subsp. cloacae	Enterobacter cloacae		98.489	90.4	Japan: Nagoya	2014	Homo sapiens	stool
GCA_004011415.1	BIGC00000000	SAMD00143515	2018-12-29	NUH15_ECL011	Enterobacter cloacae	Enterobacter xiangfangensis		97.1834	76.2	Japan: Nagoya	2015	Homo sapiens	stool
GCA_004011435.1	BIGD00000000	SAMD00143516	2018-12-29	NUH15_ECL020	Enterobacter cloacae	Enterobacter xiangfangensis		97.1451	76.1	Japan: Nagoya	2015	Homo sapiens	blood
GCA_004011455.2	BIGE00000000	SAMD00143519	2018-12-29	NUH15_ECL032	Enterobacter asburiae	Enterobacter asburiae		96.6857	73.3	Japan: Nagoya	2015	Homo sapiens	sputum
GCA_004011475.2	BIGF00000000	SAMD00143520	2018-12-29	NUH15_ECL035	Enterobacter asburiae	Enterobacter asburiae		96.597	73.1	Japan: Nagoya	2015	Homo sapiens	sputum
GCA_004024005.1	QKON00000000	SAMN09289761	2019-01-15	GEO_49_Eff_B	Enterobacter cloacae	Enterobacter roggenkampii		98.2207	85.1	USA	2017	NA	water
GCA_004024095.1	QKOV00000000	SAMN09289753	2019-01-15	GEO_47_Eff_B	Enterobacter asburiae	Enterobacter asburiae		96.7111	73.5	USA	2017	NA	water
GCA_004024145.1	QKOY00000000	SAMN09289750	2019-01-15	GEO_45_Down_A	Enterobacter cloacae	Enterobacter cloacae		98.3125	88.3	USA	2017	NA	water
GCA_004024265.1	QKPE00000000	SAMN09289744	2019-01-15	GEO_30_Eff_A	Enterobacter cloacae	Enterobacter roggenkampii		98.5027	88.2	USA	2017	NA	water
GCA_004024335.1	QKPI00000000	SAMN09289740	2019-01-15	GEO_23_Down_A	Enterobacter cloacae	Enterobacter sichuanensis		97.9967	85.1	USA	2017	NA	water
GCA_004024425.1	QKOL00000000	SAMN09289763	2019-01-15	GEO_49_Up_B	Enterobacter cloacae	Taxon_3	Enterobacter asburiae	91.1193	42.5	USA	2017	NA	water
GCA_004024455.1	QKOM00000000	SAMN09289762	2019-01-15	GEO_49_Up_A	Enterobacter cloacae	Enterobacter roggenkampii		98.3033	86	USA	2017	NA	water
GCA_004024525.1	QKPC00000000	SAMN09289746	2019-01-15	GEO_33_Eff_A	Enterobacter cloacae	Enterobacter roggenkampii		98.2197	85.7	USA	2017	NA	water
GCA_004103945.1	QBFC00000000	SAMN08918384	2019-01-23	HN77	Enterobacter cloacae	Enterobacter xiangfangensis		97.1377	75.7	Bolivia: La Paz, Choqueyapu River	2013-11-12	NA	water
GCA_004118875.1	CP035385	SAMN10755318	2019-01-30	S11_16	Enterobacter hormaechei	Enterobacter hoffmannii		98.9482	92.2	United Kingdom	2016	Homo sapiens	N/A
GCA_004126455.1	QJSL00000000	SAMN09288744	2019-02-01	GEO_4_Eff_A	Enterobacter cloacae	Taxon_3	Enterobacter asburiae	91.0572	42.3	USA	2017	NA	water
GCA_004127335.1	QFLP00000000	SAMN08998669	2019-02-01	DZ3-15B	Enterobacter cloacae	Enterobacter cloacae		98.4318	88.3	China: Shandong	2014-11-01	chicken	cloaca swabs from commercial farm
GCA_004127355.1	QFLO00000000	SAMN08998670	2019-02-01	DZ3-3B	Enterobacter cloacae	Enterobacter cloacae		98.5407	89.8	China: Shandong	2014-11-01	chicken	cloaca swabs from commercial farm
GCA_004127365.1	QFLL00000000	SAMN08998673	2019-02-01	3DZ2-1B	Enterobacter cloacae	Enterobacter cloacae		98.3989	89.1	China: Shandong	2015-05-01	chicken	cloaca swabs from commercial farm
GCA_004135955.1	CP026536	SAMN08398975	2019-02-04	339389L	Enterobacter cloacae	Enterobacter roggenkampii		98.2833	87.5	Netherlands: Groningen	2014	Homo sapiens	rectum
GCA_004136675.1	QFLN00000000	SAMN08998671	2019-02-04	743-2DZ2F-22B	Enterobacter cloacae complex sp.	Enterobacter xiangfangensis		99.095	93.1	China: Shandong	2015-02-01	chicken	cloaca swabs from commercial farm
GCA_004136685.1	QFLT00000000	SAMN08998665	2019-02-04	4DZ3-28B	Enterobacter cloacae complex sp.	Enterobacter xiangfangensis		99.9336	99.6	China: Shandong	2015-08-01	chicken	cloaca swabs from commercial farm
GCA_004136695.1	QFLS00000000	SAMN08998666	2019-02-04	677-3DZ2D5B	Enterobacter cloacae complex sp.	Enterobacter xiangfangensis		99.0636	93.2	China: Shandong	2015-05-01	chicken	cloaca swabs from commercial farm
GCA_004136725.1	QFLM00000000	SAMN08998672	2019-02-04	2DZ2F2B	Enterobacter cloacae complex sp.	Enterobacter xiangfangensis		99.1967	93.8	China: Shandong	2015-02-01	chicken	cloaca swabs from commercial farm
GCA_004136745.1	QFLK00000000	SAMN08998674	2019-02-04	3DZ3S2B	Enterobacter cloacae complex sp.	Enterobacter xiangfangensis		99.1433	94.3	China: Shandong	2015-05-01	chicken	cloaca swabs from commercial farm
GCA_004136775.1	QFLU00000000	SAMN08998664	2019-02-04	4DZ3-17B2	Enterobacter cloacae complex sp.	Enterobacter xiangfangensis		99.9448	99.4	China: Shandong	2015-08-01	chicken	cloaca swabs from commercial farm
GCA_004136785.1	QFLW00000000	SAMN08998662	2019-02-04	742-ADZ3-9B	Enterobacter cloacae complex sp.	Enterobacter xiangfangensis		99.9307	99.4	China: Shandong	2015-08-01	chicken	cloaca swabs from commercial farm
GCA_004136795.1	QFLQ00000000	SAMN08998668	2019-02-04	CH23B	Enterobacter cloacae complex sp.	Enterobacter xiangfangensis		99.0964	93.1	China: Shandong	2015-05-01	fly	commercial chicken farm
GCA_004136805.1	QFRV00000000	SAMN08998675	2019-02-04	GF14B	Enterobacter cloacae complex sp.	Enterobacter xiangfangensis		99.0882	93.5	China: Shandong	2015-05-01	fly	commercial chicken farm
GCA_004136855.1	QFLV00000000	SAMN08998663	2019-02-04	4DZ1-17B1	Enterobacter cloacae complex sp.	Enterobacter xiangfangensis		99.9422	99.6	China: Shandong	2015-08-01	chicken	cloaca swabs from commercial farm
GCA_004137705.1	QFLX00000000	SAMN08998661	2019-02-04	2DZ2F20B	Enterobacter cloacae complex sp.	Enterobacter xiangfangensis		99.0636	93.1	China: Shandong	2015-02-01	chicken	cloaca swabs from commercial farm
GCA_004138605.1	CP032916	SAMN10188240	2019-02-05	ECY546	Enterobacter roggenkampii	Enterobacter roggenkampii		98.2927	87.7	China: Wenzhou	2008-10-30	Homo sapiens	NA
GCA_004145725.1	SEKA00000000	SAMN10847472	2019-02-06	ICR003214	Enterobacter hormaechei	Enterobacter xiangfangensis		99.1287	93.2	France	2016	Homo sapiens	patient
GCA_004145885.1	SEJE00000000	SAMN10847450	2019-02-06	ICR003004	Enterobacter hormaechei	Enterobacter hoffmannii		99.0121	92.9	France	2016	Homo sapiens	patient
GCA_004146075.1	SEJZ00000000	SAMN10847471	2019-02-06	ICR003213	Enterobacter hormaechei	Enterobacter hoffmannii		98.968	92.9	France	2016	Homo sapiens	patient
GCA_004146255.1	SEKG00000000	SAMN10847478	2019-02-06	GEN000188	Enterobacter cloacae	Enterobacter quasihormaechei		98.5659	89.8	France	2017	Homo sapiens	patient
GCA_004151605.1	CP035633	SAMN10844942	2019-02-09	EN3600	Enterobacter cloacae	Enterobacter asburiae		96.7634	74.5	China: Anhui	2015-05-01	Homo sapiens	blood
GCA_004181885.1	SEJX00000000	SAMN10847469	2019-02-12	ICR003211	Enterobacter hormaechei	Enterobacter xiangfangensis		99.0793	93.3	France	2017	Homo sapiens	patient
GCA_004181915.1	SEJL00000000	SAMN10847457	2019-02-12	ICR003011	Enterobacter hormaechei	Enterobacter xiangfangensis		99.2126	93.8	France	2017	Homo sapiens	patient
GCA_004193715.1	CP035738	SAMN10872819	2019-02-13	CZ-1	Enterobacter cloacae	Taxon_9	Enterobacter asburiae	90.4296	40.7	China: Zhenzhou	2016-07-14	NA	NA
GCA_004296595.1	SCMF00000000	SAMN10753727	2019-02-25	A8	Enterobacter sp.	Enterobacter cloacae		98.6278	90.5	India	2011	NA	soil
GCA_004327755.2	SJED00000000	SAMN10976869	2019-05-17	2011WA-NCV	Enterobacter hormaechei	Enterobacter xiangfangensis		97.0558	75.7	USA: Seattle, WA	2011	Homo sapiens	blood
GCA_004331265.1	SJOO00000000	SAMN10995772	2019-03-06	WCHEW120002	Enterobacter wuhouensis	Enterobacter wuhouensis		100	100	China: Chengdu, Sichuan	2017	Homo sapiens	NA
GCA_004331385.1	SJON00000000	SAMN10995773	2019-03-06	WCHEQ120003	Enterobacter quasihormaechei	Enterobacter quasihormaechei		100	100	China: Chengdu, Sichuan	2016	Homo sapiens	NA
GCA_004332215.1	SJEC00000000	SAMN10976868	2019-03-05	2011WA-SCV	Enterobacter hormaechei	Enterobacter xiangfangensis		96.9964	75.7	USA: Seattle, WA	2011	Homo sapiens	blood
GCA_004343625.1	SKFJ00000000	SAMN06921734	2019-03-11	ABYVI	Enterobacter hormaechei	Enterobacter xiangfangensis		97.1428	75.9	USA	2015	NA	NA
GCA_004355165.1	CP037919	SAMN11031503	2019-03-19	N13-01531	Enterobacter cloacae complex sp.	Taxon_8	Enterobacter quasiroggenkampii	94.6954	57.9	Canada: Alberta	2013	Homo sapiens	NA
GCA_004362415.1	SNXG00000000	SAMN09083425	2019-03-22	AG326	Enterobacter sp.	Enterobacter asburiae		98.4267	88.5	Italy	NA	NA	NA
GCA_004363755.1	SNZD00000000	SAMN08775686	2019-03-22	OV724	Enterobacter sp.	Taxon_L	Lelliottia amnigena	93.3606	52.5	NA	NA	NA	NA
GCA_004368735.1	SOCW00000000	SAMN03159402	2019-03-22	NFIX55	Enterobacter asburiae	Enterobacter asburiae		96.875	74.6	NA	NA	NA	NA
GCA_004405115.1	SORQ00000000	SAMN11164269	2019-03-26	EC32	Enterobacter hormaechei	Enterobacter xiangfangensis		99.0797	93.6	NA	2017-11-22	Homo sapiens	urine
GCA_004522615.1	RSDS00000000	SAMN10491323	2019-03-29	A11	Enterobacter sp.	Taxon_3	Enterobacter asburiae	91.0051	42	China: Hunan	2017-10-06	Soil	NA
GCA_004523765.1	SOPK00000000	SAMN10835622	2019-03-29	AUH-ENM13	Enterobacter hormaechei	Enterobacter xiangfangensis		99.14	93.3	Lebanon	2018	Homo sapiens	NA
GCA_004523825.1	SOPL00000000	SAMN10835728	2019-03-29	AUH-ENM14	Enterobacter hormaechei	Enterobacter hoffmannii		99.0079	93	Lebanon	2018	Homo sapiens	NA
GCA_004523835.1	SOPJ00000000	SAMN10835620	2019-03-29	AUH-ENM11	Enterobacter hormaechei	Enterobacter xiangfangensis		99.0465	93.4	Lebanon	2018	Homo sapiens	NA
GCA_004523845.1	SOPM00000000	SAMN10835775	2019-03-29	AUH-ENM16	Enterobacter hormaechei	Enterobacter xiangfangensis		97.1859	76.4	Lebanon	2018	Homo sapiens	NA
GCA_004684365.1	CP038471	SAMN11283933	2019-04-07	BP10374	Enterobacter roggenkampii	Enterobacter roggenkampii		98.5066	88.3	India	2018	Homo sapiens	blood
GCA_004794955.1	SSCV00000000	SAMN11366428	2019-04-15	MGF015	Enterobacter hormaechei	Enterobacter xiangfangensis		99.8434	99.6	Malaysia: Johor	2015-02-17	Homo sapiens	blood
GCA_004794965.1	SSCT00000000	SAMN11366430	2019-04-15	MGF017	Enterobacter hormaechei	Enterobacter xiangfangensis		99.0223	93.5	Malaysia: Johor	2015-06-24	Homo sapiens	urine
GCA_004798225.1	SOPQ00000000	SAMN11097312	2019-04-16	AD2-3	Enterobacter sp.	Taxon_8	Enterobacter quasiroggenkampii	94.5939	57	Philippines: Antamok, Itogon, Benguet	2016-08-01	NA	soil
GCA_004801095.1	RDOI00000000	SAMN10252912	2019-04-18	UENF-21GII	Enterobacter bugandensis	Enterobacter bugandensis		98.5937	89.3	Brazil: Campos dos Goytacazes	2014-04-10	NA	Vermicompost
GCA_004801515.1	CP039311	SAMN11268907	2019-04-21	Effluent_3	Enterobacter cloacae	Enterobacter cloacae		98.416	90	United Kingdom: Cholsey Sewage Treatment Works	2016	NA	Treated sewage effluent
GCA_004801535.1	CP039318	SAMN11268906	2019-04-21	Effluent_2	Enterobacter cloacae	Enterobacter cloacae		98.4136	90	United Kingdom: Cholsey Sewage Treatment Works	2016	NA	Treated sewage effluent
GCA_004801595.1	CP039303	SAMN11268908	2019-04-21	Effluent_4	Enterobacter cloacae	Enterobacter cloacae		98.4273	90	United Kingdom: Cholsey Sewage Treatment Works	2016	NA	Treated sewage effluent
GCA_004803555.2	SSWR00000000	SAMN11265008	2019-08-26	Z1	Enterobacter sp.	Enterobacter ludwigii		98.8084	91.8	China: Hubei	2019-01-15	NA	soil
GCA_004804375.1	CP039453	SAMN11349924	2019-04-23	220	Enterobacter bugandensis	Enterobacter bugandensis		98.6462	89.3	Germany: Hessen	2019-01-15	Homo sapiens	throat swab
GCA_004804395.1	CP039452	SAMN11349925	2019-04-23	1367	Enterobacter bugandensis	Enterobacter bugandensis		98.624	89.5	Germany: North Rhine-Westphalia	2011-01-01	Homo sapiens	blood
GCA_005116545.1	SWCU00000000	SAMN11483246	2019-05-02	MDMC76	Enterobacter hormaechei	Enterobacter xiangfangensis		98.9378	92.2	Morocco: Merzouga	2002-02-20	NA	desert sand
GCA_005116565.1	SWCT00000000	SAMN11483247	2019-05-02	MDMC82	Enterobacter hormaechei	Enterobacter xiangfangensis		98.9504	92.4	Morocco: Merzouga	2002-02-20	NA	desert sand
GCA_005217135.1	SZNJ00000000	SAMN11514786	2019-05-06	MSP19	Enterobacter hormaechei	Enterobacter xiangfangensis		99.22	94.4	USA	April-2019	Homo sapiens	NA
GCA_005217155.1	SZNI00000000	SAMN11514785	2019-05-06	MSP13	Enterobacter hormaechei	Enterobacter xiangfangensis		99.1906	93.8	USA	April-2019	Homo sapiens	NA
GCA_005233655.1	QGAL00000000	SAMN09064920	2019-05-07	CFBP13530	Enterobacter cancerogenus	Enterobacter cancerogenus		98.7626	91.1	France	2014	Raphanus sativus var. Flamboyant 5	Seed
GCA_005405605.1	BJEX00000000	SAMD00159214	2019-04-17	15676	Enterobacter kobei	Enterobacter kobei		99.1579	95.3	NA	NA	NA	dried and salted fish product
GCA_005503595.1	SCNE00000000	SAMN08712273	2019-05-17	2VL	Enterobacter sp.	Enterobacter cancerogenus		98.4445	87.7	Italy: Trento	2015-09-17	NA	alpine spring water
GCA_005518115.1	CP040256	SAMN11415570	2019-05-20	JP6	Enterobacter ludwigii	Enterobacter ludwigii		98.8121	91.4	China: Hunan Province	2011-05-01	Tobacco	rhizosphere soil
GCA_005843915.1	VCBB00000000	SAMN11153490	2019-05-25	MF024	Enterobacter sp.	Taxon_M	Leclercia adecarboxylata	89.5387	37.4	China: Shanghai Haiwan National Forest Park	2016-11-21	NA	soil
GCA_005848825.1	CP040527	SAMN11415807	2019-05-27	JP9	Enterobacter ludwigii	Enterobacter ludwigii		98.8131	91.4	China: Hunan Province	2011-05-01	NA	soil
GCA_005890075.1	CP040606	SAMN11415809	2019-05-30	I42	Enterobacter ludwigii	Enterobacter ludwigii		98.713	91	China: Ningxia Hui Autonomous Region	2015-09-01	NA	Lycium barbarum rhizosphere soil
GCA_006148995.1	VBSC00000000	SAMN11634513	2019-06-07	SCNJ07	Enterobacter hormaechei	Enterobacter xiangfangensis		97.0954	75.6	China: Sichuan	2018-09-01	Homo sapiens	blood
GCA_006228165.1	CP040827	SAMN11866226	2019-06-11	NH77	Enterobacter cloacae	Enterobacter cloacae		98.5534	90.4	Thailand: Chiang Mai	2018-01-01	Homo sapiens	NA
GCA_006382615.1	QGNI00000000	SAMN09240569	2019-06-20	B13	Enterobacter cloacae	Enterobacter cloacae		98.5062	89.8	Bangladesh: Dhaka	2017-03-20	Homo sapiens	urine
GCA_006385655.1	CP041054	SAMN10502115	2019-06-23	C126	Enterobacter hormaechei	Enterobacter xiangfangensis		98.0982	84.3	India	2016	NA	urine
GCA_006385915.1	CP041062	SAMN12026966	2019-06-24	I140	Enterobacter ludwigii	Enterobacter ludwigii		98.7202	91.1	China: Ningxia Hui Autonomous Region	2011-05-01	NA	soil
GCA_006517595.2	VHQJ00000000	SAMN12124847	2019-07-30	MHSD6	Enterobacter hormaechei	Enterobacter xiangfangensis		97.1378	76.2	South Africa: Limpopo	2017-04-01	Pellaea calomelanos	NA
GCA_006546515.1	VIAP00000000	SAMN12107579	2019-07-02	T38-B379-mcr1-tc	Enterobacter hormaechei	Enterobacter xiangfangensis		98.9993	93.3	Thailand	2018	Homo sapiens	feces
GCA_006546545.1	VIAO00000000	SAMN12107580	2019-07-02	T38-C141-mcr1-mcr-3-tc	Enterobacter hormaechei	Enterobacter xiangfangensis		97.0944	76	Thailand	2018	Homo sapiens	feces
GCA_006937885.1	SRJP00000000	SAMN11232638	2019-07-12	EELTKB224	Enterobacter hormaechei	Enterobacter xiangfangensis		99.1756	93.1	Estonia	2012	Homo sapiens	clinical sample
GCA_007004295.1	VJNN00000000	SAMN12219537	2019-07-15	INSAEclo26103	Enterobacter hormaechei	Enterobacter hoffmannii		99.0229	93	Portugal	2016-03-14	NA	NA
GCA_007035645.1	AP019632	SAMD00166948	2019-05-14	1808-013	Enterobacter asburiae	Enterobacter asburiae		96.8818	74.8	Japan: Osaka	2018-08-01	Homo sapiens	NA
GCA_007035805.1	AP019630	SAMD00166968	2019-05-14	17Nkhm-UP2	Enterobacter asburiae	Enterobacter asburiae		96.8648	75.1	Japan: Osaka	2017-09-01	NA	NA
GCA_007035975.1	AP019634	SAMD00166969	2019-05-14	18A13	Enterobacter sp.	Taxon_8	Enterobacter quasiroggenkampii	94.6385	57.7	Japan: Osaka	2018-08-01	NA	NA
GCA_007421845.1	VLNW00000000	SAMN12274599	2019-07-24	NSC2210	Enterobacter hormaechei	Enterobacter xiangfangensis		97.0177	76.1	Peru: Lima	2017-06-12	Homo sapiens	NA
GCA_007421915.1	VLNX00000000	SAMN12274572	2019-07-24	NSC2134	Enterobacter hormaechei	Enterobacter xiangfangensis		97.0626	76	Peru: Lima	2017-06-05	Homo sapiens	NA
GCA_007556795.1	CP041733	SAMN12306076	2019-07-27	ME-1	Enterobacter hormaechei subsp. steigerwaltii	Enterobacter xiangfangensis		96.9933	75.3	NA	2018	NA	not applicable
GCA_007680145.1	VEJO00000000	SAMN11792207	2019-07-30	DE0047	Enterobacter sp.	Taxon_P	Pseudescherichia vulneris	93.8584	55	USA: North Carolina, Durham	2018-09-01	NA	environmental
GCA_007954085.1	VOME00000000	SAMN12431301	2019-08-10	KCJ3K22	Enterobacter hormaechei	Enterobacter hoffmannii		98.9504	92.8	USA	2018-11-01	Homo sapiens	NA
GCA_007954145.1	VOMK00000000	SAMN12438177	2019-08-10	KCJ3K345	Enterobacter roggenkampii	Enterobacter roggenkampii		98.2818	86.4	USA	2018-03-01	Homo sapiens	NA
GCA_008080435.1	VRKN00000000	SAMN12558720	2019-08-23	TN152	Enterobacter asburiae	Taxon_11	Enterobacter asburiae	95.2547	62.5	Colombia: Cundinamarca	2017-03-01	NA	potato plant root soil
GCA_008081875.1	QYOM00000000	SAMN09981308	2019-08-23	T0181B.E-5	Enterobacter hormaechei	Enterobacter xiangfangensis		97.0614	75.9	USA: Saint Louis, MO	NA	Homo sapiens	stool
GCA_008082005.1	QYOF00000000	SAMN09981301	2019-08-23	T0143A.B-3	Enterobacter hormaechei	Taxon_12	Enterobacter xiangfangensis	95.9885	66.8	USA: Saint Louis, MO	NA	Homo sapiens	stool
GCA_008082195.1	QYNT00000000	SAMN09981287	2019-08-23	T0101B.F-9	Enterobacter roggenkampii	Enterobacter roggenkampii		98.2276	86.2	USA: Saint Louis, MO	NA	Homo sapiens	stool
GCA_008082205.1	QYNV00000000	SAMN09981289	2019-08-23	T0168A.B-13	Enterobacter roggenkampii	Enterobacter roggenkampii		98.2981	86.2	USA: Saint Louis, MO	NA	Homo sapiens	stool
GCA_008082445.1	QYNB00000000	SAMN09981267	2019-08-23	N039.H-17	Enterobacter hormaechei	Enterobacter xiangfangensis		97.1705	76	USA: Saint Louis, MO	NA	Homo sapiens	stool
GCA_008082475.1	QYNI00000000	SAMN09981276	2019-08-23	N041.H-27	Enterobacter hormaechei	Enterobacter hoffmannii		98.923	92.9	USA: Saint Louis, MO	NA	Homo sapiens	stool
GCA_008082615.1	QYMV00000000	SAMN09981261	2019-08-23	N039.E-13	Enterobacter hormaechei	Enterobacter xiangfangensis		97.1614	75.9	USA: Saint Louis, MO	NA	Homo sapiens	stool
GCA_008082735.1	QYMP00000000	SAMN09981255	2019-08-23	N018.G-23	Enterobacter hormaechei	Enterobacter xiangfangensis		97.1509	75.9	USA: Saint Louis, MO	NA	Homo sapiens	stool
GCA_008082865.1	QYMF00000000	SAMN09981245	2019-08-23	N015.H-13	Enterobacter hormaechei	Enterobacter hoffmannii		98.8974	92.7	USA: Saint Louis, MO	NA	Homo sapiens	stool
GCA_008082975.1	QYMA00000000	SAMN09981240	2019-08-23	N015.C-10	Enterobacter hormaechei	Enterobacter hoffmannii		98.8981	92.7	USA: Saint Louis, MO	NA	Homo sapiens	stool
GCA_008119975.1	QFVI00000000	SAMN09204107	2019-08-27	P118C P	Enterobacter hormaechei	Enterobacter hoffmannii		98.991	93.3	United Kingdom: Norwich	2016-12-01	Homo sapiens	feces
GCA_008119985.1	QFVH00000000	SAMN09204108	2019-08-27	P122J PI	Enterobacter hormaechei	Enterobacter hoffmannii		98.9347	92.7	United Kingdom: Norwich	2016-12-01	Homo sapiens	feces
GCA_008119995.1	QFVJ00000000	SAMN09204105	2019-08-27	P108F PI	Enterobacter hormaechei	Enterobacter hoffmannii		98.9888	92.9	United Kingdom: Norwich	2016-12-01	Homo sapiens	feces
GCA_008120175.1	QFVG00000000	SAMN09204095	2019-08-27	P088E	Enterobacter roggenkampii	Enterobacter roggenkampii		98.2516	86.1	United Kingdom: Norwich	2016-12-01	Homo sapiens	feces
GCA_008120185.1	QFVE00000000	SAMN09204085	2019-08-27	P070E P	Enterobacter hormaechei	Enterobacter hoffmannii		98.9378	92.4	United Kingdom: Norwich	2016-12-01	Homo sapiens	feces
GCA_008120225.1	QFVQ00000000	SAMN09204084	2019-08-27	P069D P	Enterobacter asburiae	Enterobacter asburiae		96.6642	73.8	United Kingdom: Norwich	2016-12-01	Homo sapiens	feces
GCA_008120345.1	QFVC00000000	SAMN09204078	2019-08-27	P049A SP	Enterobacter hormaechei	Enterobacter hoffmannii		98.9234	92.8	United Kingdom: Norwich	2016-12-01	Homo sapiens	feces
GCA_008120405.1	QFVD00000000	SAMN09204075	2019-08-27	P043G PI	Enterobacter hormaechei	Enterobacter hoffmannii		98.932	92.4	United Kingdom: Norwich	2016-12-01	Homo sapiens	feces
GCA_008120515.1	QFUZ00000000	SAMN09204068	2019-08-27	P027E	Enterobacter hormaechei	Enterobacter hoffmannii		98.9107	92.6	United Kingdom: Norwich	2016-12-01	Homo sapiens	feces
GCA_008120545.1	QFVA00000000	SAMN09204067	2019-08-27	P024H	Enterobacter hormaechei	Enterobacter hoffmannii		98.83	91.6	United Kingdom: Norwich	2016-12-01	Homo sapiens	feces
GCA_008120925.1	QFVF00000000	SAMN09204098	2019-08-27	P095L P	Enterobacter hormaechei	Enterobacter hoffmannii		98.8805	92.4	United Kingdom: Norwich	2016-12-01	Homo sapiens	feces
GCA_008120945.1	QFVN00000000	SAMN09204101	2019-08-27	P097I Y	Enterobacter hormaechei	Enterobacter xiangfangensis		97.1154	75.8	United Kingdom: Norwich	2016-12-01	Homo sapiens	feces
GCA_008120965.1	QFVO00000000	SAMN09204100	2019-08-27	P097I P	Enterobacter hormaechei	Enterobacter xiangfangensis		97.1137	75.8	United Kingdom: Norwich	2016-12-01	Homo sapiens	feces
GCA_008121115.1	QYNO00000000	SAMN09981282	2019-08-23	T0101B.C-30	Enterobacter roggenkampii	Enterobacter roggenkampii		98.2454	86.3	USA: Saint Louis, MO	NA	Homo sapiens	stool
GCA_008122455.1	QPFW00000000	SAMN09428499	2019-08-28	C6	Enterobacter sp.	Taxon_2	Enterobacter quasiroggenkampii	94.9892	59.3	USA	2010-11-06	Sarracenia	pitcher plants
GCA_008123985.1	CP043225	SAMN12603275	2019-08-29	PG20180056	Enterobacter hormaechei	Enterobacter xiangfangensis		97.1333	76	NA	2018-05-18	NA	mouse gut
GCA_008124025.1	CP043226	SAMN12603274	2019-08-29	PG20180049	Enterobacter hormaechei	Enterobacter xiangfangensis		97.1325	76	NA	2018-05-18	NA	mouse gut
GCA_008180055.1	VSZU00000000	SAMN12625029	2019-08-31	S1	Enterobacter cloacae	Enterobacter cloacae		98.6854	90.7	China: Shanghai	2017-01-01	NA	soil
GCA_008180325.1	VTDY00000000	SAMN12628082	2019-09-01	KCJ3K91	Enterobacter hormaechei	Enterobacter hormaechei		99.8181	99.1	USA	2019-02-19	Homo sapiens	NA
GCA_008180535.1	VTEA00000000	SAMN12628187	2019-09-01	KCJ3K356	Enterobacter hormaechei	Enterobacter xiangfangensis		99.0901	93.2	USA	2019-07-01	Homo sapiens	NA
GCA_008180655.1	VTDZ00000000	SAMN12628142	2019-09-01	KCJ3K342	Enterobacter hormaechei	Enterobacter xiangfangensis		99.0398	92.6	USA	2019-06-10	Homo sapiens	NA
GCA_008180795.1	VTEE00000000	SAMN12628221	2019-09-01	KCJ3K358	Enterobacter hormaechei	Enterobacter xiangfangensis		99.0811	93.3	USA	2019-07-01	Homo sapiens	NA
GCA_008271405.2	CP043438	SAMN12646121	2020-04-02	LU1	Enterobacter sp.	Enterobacter xiangfangensis		97.1381	76.2	Poland: Lubelskie Voivodeship	2010/2011	goat	rumen content
GCA_008274745.1	VTPT00000000	SAMN12620745	2019-09-04	RVSM5a	Enterobacter sp.	Enterobacter xiangfangensis		97.0683	75.1	India: East coast of Arabian Sea	2012-12-20	NA	Sediment from 275 cmbsf of Arabian Sea
GCA_008364545.1	VTUD00000000	SAMN12560203	2019-09-09	E14	Enterobacter kobei	Enterobacter kobei		98.769	92.5	Germany	2015-05-02	NA	Basil
GCA_008364555.1	VTUC00000000	SAMN12560202	2019-09-09	E13	Enterobacter asburiae	Taxon_8	Enterobacter quasiroggenkampii	94.465	56.5	Germany	2015-05-02	NA	Marjoram
GCA_008364565.1	VTUA00000000	SAMN12560200	2019-09-09	E8	Enterobacter ludwigii	Enterobacter ludwigii		98.7157	90.3	Germany	2015-05-02	NA	cucumber
GCA_008364575.1	VTTZ00000000	SAMN12560199	2019-09-09	E2	Enterobacter asburiae	Enterobacter asburiae		96.2046	69.3	Germany	2015-05-02	NA	Beansprouts
GCA_008364625.1	VTTY00000000	SAMN12560198	2019-09-09	E1	Enterobacter asburiae	Enterobacter asburiae		96.2319	69.3	Germany	2015-05-02	NA	Beansprouts
GCA_008365235.1	CP043511	SAMN12648938	2019-09-10	EB_P8_L5_01.19	Enterobacter kobei	Enterobacter kobei		98.6663	92.1	United Kingdom: London	2019-01-01	Homo sapiens	screening swab
GCA_008368555.1	SHNZ00000000	SAMN10856235	2019-09-10	s30833	Enterobacter hormaechei	Enterobacter xiangfangensis		97.1352	75.8	China: Hangzhou	2015-07-15	Homo sapiens	Ascites
GCA_008368585.1	SHNY00000000	SAMN10856234	2019-09-10	s31052	Enterobacter hormaechei	Enterobacter xiangfangensis		99.094	93.2	China: Hangzhou	2015-07-15	Homo sapiens	Drainage
GCA_008368595.1	SHNX00000000	SAMN10856233	2019-09-10	s22610	Enterobacter hormaechei	Enterobacter xiangfangensis		99.017	93.3	China: Hangzhou	2012-07-07	Homo sapiens	Ascites
GCA_008368605.1	SHNV00000000	SAMN10856231	2019-09-10	s22596	Enterobacter hormaechei	Enterobacter xiangfangensis		97.0792	75.8	China: Sichuan	2012-05-23	Homo sapiens	Pus
GCA_008368615.1	SHNW00000000	SAMN10856232	2019-09-10	s22600	Enterobacter hormaechei	Enterobacter xiangfangensis		99.0471	93.3	China: Sichuan	2012-07-11	Homo sapiens	urine
GCA_008368665.1	SHNU00000000	SAMN10856230	2019-09-10	s22586	Enterobacter hormaechei	Enterobacter xiangfangensis		97.1486	75.8	China: Sichuan	2011-08-18	Homo sapiens	blood
GCA_008368685.1	SHNT00000000	SAMN10856229	2019-09-10	s22433	Enterobacter hormaechei	Enterobacter xiangfangensis		99.0598	93.6	China: Guangxi	2012-05-15	Homo sapiens	blood
GCA_008369005.1	SHNR00000000	SAMN10856227	2019-09-10	s4470	Enterobacter hormaechei	Enterobacter xiangfangensis		97.102	76	China: Nanjing	2015-09-02	Homo sapiens	urine
GCA_008369025.1	SHNQ00000000	SAMN10856226	2019-09-10	s2908	Enterobacter hormaechei	Enterobacter xiangfangensis		97.095	76	China: Nanjing	2014-07-02	Homo sapiens	urine
GCA_008369045.1	SHNS00000000	SAMN10856228	2019-09-10	s22432	Enterobacter hormaechei	Enterobacter xiangfangensis		99.024	93.3	China: Guangxi	2012-05-05	Homo sapiens	sputum
GCA_008370065.1	VTUB00000000	SAMN12560201	2019-09-09	E11	Enterobacter hormaechei	Enterobacter xiangfangensis		97.1299	76.3	Germany	2015-05-02	NA	cucumber
GCA_008502045.1	QWFQ00000000	SAMN09862368	2019-09-18	CC90	Enterobacter cloacae	Enterobacter cloacae		98.498	89.8	Nigeria: Ibadan	2015-01-01	NA	water
GCA_008502055.1	QWFP00000000	SAMN09862367	2019-09-18	CC81	Enterobacter cloacae	Enterobacter cloacae		98.5233	89.8	Nigeria: Ibadan	2015-01-01	NA	water
GCA_008502095.1	QWFO00000000	SAMN09862366	2019-09-18	CC80	Enterobacter cloacae	Enterobacter cloacae		98.4706	89.5	Nigeria: Ibadan	2015-01-01	NA	water
GCA_008502125.1	QWFN00000000	SAMN09862365	2019-09-18	CC14	Enterobacter cloacae	Enterobacter cloacae		98.4854	89.8	Nigeria: Ibadan	2015-01-01	NA	water
GCA_008505035.1	CP043853	SAMN12725416	2019-09-18	EB_P6_L3_02.19	Enterobacter hormaechei	Enterobacter xiangfangensis		97.0532	75.6	United Kingdom: London	2019-02-27	Homo sapiens	rectal screen
GCA_008631235.1	VWXR00000000	SAMN12717233	2019-09-21	SQU-2	Enterobacter cloacae	Enterobacter cloacae		98.4647	88.7	Oman: Muscat	2016-10-01	NA	soil
GCA_008640465.1	VKDM00000000	SAMN12258134	2019-09-23	A14	Enterobacter hormaechei	Enterobacter xiangfangensis		97.1066	75.9	Germany	2018-10-01	Homo sapiens	clinical specimen
GCA_008640495.1	VKDN00000000	SAMN12258133	2019-09-23	A13	Enterobacter hormaechei	Enterobacter hoffmannii		99.0177	93.4	Germany	2018-10-01	Homo sapiens	clinical specimen
GCA_008640505.1	VKDP00000000	SAMN12258131	2019-09-23	A11	Enterobacter hormaechei	Enterobacter hoffmannii		98.952	93.3	Germany	2018-10-01	Homo sapiens	clinical specimen
GCA_008640515.1	VKDO00000000	SAMN12258132	2019-09-23	A12	Enterobacter roggenkampii	Enterobacter roggenkampii		98.333	86.5	Germany	2018-10-01	Homo sapiens	clinical specimen
GCA_008640545.1	VKDQ00000000	SAMN12258130	2019-09-23	A10	Enterobacter hormaechei	Enterobacter hoffmannii		98.9503	93.2	Germany	2018-11-01	Homo sapiens	clinical specimen
GCA_008640585.1	VKDS00000000	SAMN12258128	2019-09-23	A08	Enterobacter hormaechei	Enterobacter hoffmannii		98.9325	93.3	Germany	2018-10-01	Homo sapiens	clinical specimen
GCA_008640595.1	VKDR00000000	SAMN12258129	2019-09-23	A09	Enterobacter hormaechei	Enterobacter hoffmannii		98.9411	93.2	Germany	2018-10-01	Homo sapiens	clinical specimen
GCA_008640605.1	VKDT00000000	SAMN12258127	2019-09-23	A07	Enterobacter hormaechei	Enterobacter hoffmannii		98.9248	93.2	Germany	2018-10-01	Homo sapiens	clinical specimen
GCA_008640635.1	VKDU00000000	SAMN12258126	2019-09-23	A06	Enterobacter hormaechei	Enterobacter hoffmannii		98.9495	93.2	Germany	2018-10-01	Homo sapiens	clinical specimen
GCA_008640645.1	VKDV00000000	SAMN12258125	2019-09-23	A05	Enterobacter hormaechei	Enterobacter hoffmannii		98.9527	93.2	Germany	2018-10-01	Homo sapiens	clinical specimen
GCA_008640685.1	VKDX00000000	SAMN12258123	2019-09-23	A03	Enterobacter hormaechei	Enterobacter hoffmannii		98.9509	93.2	Germany	2018-10-01	Homo sapiens	clinical specimen
GCA_008640695.1	VKDW00000000	SAMN12258124	2019-09-23	A04	Enterobacter hormaechei	Enterobacter hoffmannii		98.9382	93.2	Germany	2018-10-01	Homo sapiens	clinical specimen
GCA_008640715.1	VKDY00000000	SAMN12258122	2019-09-23	A02	Enterobacter hormaechei	Enterobacter hoffmannii		98.943	93.2	Germany	2018-10-01	Homo sapiens	clinical specimen
GCA_008640725.1	VKDZ00000000	SAMN12258121	2019-09-23	A01	Enterobacter hormaechei	Enterobacter hoffmannii		98.9592	93.2	Germany	2018-10-01	Homo sapiens	clinical specimen
GCA_008640755.1	VKEB00000000	SAMN12258118	2019-09-23	237	Enterobacter hormaechei	Enterobacter hoffmannii		98.9758	93.4	Germany	2017-10-01	Homo sapiens	clinical specimen
GCA_008640775.1	VKEC00000000	SAMN12258117	2019-09-23	234	Enterobacter hormaechei	Enterobacter hoffmannii		98.9956	93.2	Germany	2017-10-01	Homo sapiens	clinical specimen
GCA_008640805.1	VKED00000000	SAMN12258116	2019-09-23	232	Enterobacter hormaechei	Enterobacter hoffmannii		98.9865	93.4	Germany	2017-10-01	Homo sapiens	clinical specimen
GCA_008640815.1	VKEE00000000	SAMN12258115	2019-09-23	231	Enterobacter asburiae	Enterobacter asburiae		96.8049	74.8	Germany	2017-10-01	Homo sapiens	clinical specimen
GCA_008640825.1	VKEF00000000	SAMN12258114	2019-09-23	229	Enterobacter hormaechei	Enterobacter xiangfangensis		97.0809	75.9	Germany	2017-09-01	Homo sapiens	clinical specimen
GCA_008640865.1	VKEG00000000	SAMN12258113	2019-09-23	220	Enterobacter hormaechei	Enterobacter xiangfangensis		97.107	75.9	Germany	2017-09-01	Homo sapiens	clinical specimen
GCA_008640875.1	VKEH00000000	SAMN12258112	2019-09-23	212	Enterobacter bugandensis	Enterobacter bugandensis		98.621	89.5	Germany	2017-09-01	Homo sapiens	clinical specimen
GCA_008640905.1	VKEI00000000	SAMN12258111	2019-09-23	209	Enterobacter bugandensis	Enterobacter bugandensis		98.61	89.6	Germany	2017-09-01	Homo sapiens	clinical specimen
GCA_008640915.1	VKEK00000000	SAMN12258109	2019-09-23	195	Enterobacter bugandensis	Enterobacter bugandensis		98.6288	89.5	Germany	2017-09-01	Homo sapiens	clinical specimen
GCA_008640935.1	VKEJ00000000	SAMN12258110	2019-09-23	205	Enterobacter hormaechei	Enterobacter xiangfangensis		97.1038	75.9	Germany	2017-09-01	Homo sapiens	clinical specimen
GCA_008640965.1	VKEN00000000	SAMN12258106	2019-09-23	166	Enterobacter hormaechei	Enterobacter xiangfangensis		97.1002	75.9	Germany	2017-08-01	Homo sapiens	clinical specimen
GCA_008640975.1	VKEL00000000	SAMN12258108	2019-09-23	183	Enterobacter hormaechei	Enterobacter xiangfangensis		97.0822	76	Germany	2017-09-01	Homo sapiens	clinical specimen
GCA_008640995.1	VKEO00000000	SAMN12258105	2019-09-23	165	Enterobacter asburiae	Enterobacter asburiae		96.6954	73.6	Germany	2017-08-01	Homo sapiens	clinical specimen
GCA_008641005.1	VKEP00000000	SAMN12258104	2019-09-23	164	Enterobacter asburiae	Enterobacter asburiae		96.7171	73.6	Germany	2017-08-01	Homo sapiens	clinical specimen
GCA_008641355.1	VOIO00000000	SAMN12258120	2019-09-23	239	Enterobacter hormaechei	Enterobacter xiangfangensis		97.1269	75.2	Germany	2017-10-01	Homo sapiens	clinical specimen
GCA_008641375.1	VKEM00000000	SAMN12258107	2019-09-23	173	Enterobacter hormaechei	Enterobacter hoffmannii		99.0047	92.7	Germany	2017-09-01	Homo sapiens	clinical specimen
GCA_008641395.1	VKEQ00000000	SAMN12258103	2019-09-23	159	Enterobacter bugandensis	Enterobacter bugandensis		98.6198	89.6	Germany	2017-08-01	Homo sapiens	clinical specimen
GCA_008641425.1	VKER00000000	SAMN12258102	2019-09-23	154	Enterobacter hormaechei	Enterobacter xiangfangensis		97.0925	75.8	Germany	2017-08-01	Homo sapiens	clinical specimen
GCA_008641435.1	VKES00000000	SAMN12258101	2019-09-23	146	Enterobacter hormaechei	Enterobacter hoffmannii		98.954	92.5	Germany	2017-08-01	Homo sapiens	clinical specimen
GCA_008641465.1	VKEU00000000	SAMN12258099	2019-09-23	137	Enterobacter bugandensis	Enterobacter bugandensis		98.6396	89.7	Germany	2017-08-01	Homo sapiens	clinical specimen
GCA_008641475.1	VKET00000000	SAMN12258100	2019-09-23	144	Enterobacter bugandensis	Enterobacter bugandensis		98.6409	89.6	Germany	2017-08-01	Homo sapiens	clinical specimen
GCA_008641515.1	VKEV00000000	SAMN12258098	2019-09-23	128	Enterobacter hormaechei	Enterobacter xiangfangensis		97.0807	76	Germany	2017-08-01	Homo sapiens	clinical specimen
GCA_008641525.1	VKEW00000000	SAMN12258097	2019-09-23	120	Enterobacter hormaechei	Enterobacter xiangfangensis		97.1441	76.1	Germany	2017-08-01	Homo sapiens	clinical specimen
GCA_008641565.1	VKEX00000000	SAMN12258096	2019-09-23	110	Enterobacter hormaechei	Enterobacter xiangfangensis		97.0583	75.8	Germany	2017-07-01	Homo sapiens	clinical specimen
GCA_008641585.1	VKEZ00000000	SAMN12258094	2019-09-23	105	Enterobacter hormaechei	Enterobacter xiangfangensis		97.0614	75.8	Germany	2017-07-01	Homo sapiens	clinical specimen
GCA_008641595.1	VKEY00000000	SAMN12258095	2019-09-23	107	Enterobacter bugandensis	Enterobacter bugandensis		98.649	89.6	Germany	2017-07-01	Homo sapiens	clinical specimen
GCA_008641635.1	VKFA00000000	SAMN12258093	2019-09-23	103	Enterobacter bugandensis	Enterobacter bugandensis		98.642	89.5	Germany	2017-07-01	Homo sapiens	clinical specimen
GCA_008641645.1	VKFB00000000	SAMN12258092	2019-09-23	91	Enterobacter hormaechei	Enterobacter xiangfangensis		97.0526	75.7	Germany	2017-07-01	Homo sapiens	clinical specimen
GCA_008641665.1	VKFC00000000	SAMN12258091	2019-09-23	81	Enterobacter hormaechei	Enterobacter xiangfangensis		97.1459	76.1	Germany	2017-07-01	Homo sapiens	clinical specimen
GCA_008641685.1	VKFD00000000	SAMN12258090	2019-09-23	69	Enterobacter hormaechei	Enterobacter xiangfangensis		97.0703	76	Germany	2017-07-01	Homo sapiens	clinical specimen
GCA_008641715.1	VKFG00000000	SAMN12258087	2019-09-23	57	Enterobacter hormaechei	Enterobacter xiangfangensis		97.1486	76.1	Germany	2017-07-01	Homo sapiens	clinical specimen
GCA_008641725.1	VKFE00000000	SAMN12258089	2019-09-23	64	Enterobacter hormaechei	Enterobacter xiangfangensis		97.0756	75.8	Germany	2017-07-01	Homo sapiens	clinical specimen
GCA_008641735.1	VKFF00000000	SAMN12258088	2019-09-23	59	Enterobacter hormaechei	Enterobacter xiangfangensis		97.1247	76.1	Germany	2017-07-01	Homo sapiens	clinical specimen
GCA_008641745.1	VKFH00000000	SAMN12258086	2019-09-23	51	Enterobacter hormaechei	Enterobacter xiangfangensis		97.152	76.1	Germany	2017-07-01	Homo sapiens	clinical specimen
GCA_008641795.1	VKFI00000000	SAMN12258085	2019-09-23	50	Enterobacter hormaechei	Enterobacter xiangfangensis		97.1463	76	Germany	2017-07-01	Homo sapiens	clinical specimen
GCA_008641815.1	VKFK00000000	SAMN12258083	2019-09-23	48	Enterobacter ludwigii	Enterobacter ludwigii		98.7207	91.3	Germany	2017-07-01	Homo sapiens	clinical specimen
GCA_008641825.1	VKFJ00000000	SAMN12258084	2019-09-23	49	Enterobacter ludwigii	Enterobacter ludwigii		98.7213	91.3	Germany	2017-07-01	Homo sapiens	clinical specimen
GCA_008641835.1	VKFM00000000	SAMN12258081	2019-09-23	42	Enterobacter roggenkampii	Enterobacter roggenkampii		98.4908	88.2	Germany	2017-07-01	Homo sapiens	clinical specimen
GCA_008641845.1	VKFL00000000	SAMN12258082	2019-09-23	47	Enterobacter roggenkampii	Enterobacter roggenkampii		98.4916	88.2	Germany	2017-07-01	Homo sapiens	clinical specimen
GCA_008641895.1	VKFN00000000	SAMN12258080	2019-09-23	41	Enterobacter hormaechei	Enterobacter xiangfangensis		97.127	76	Germany	2017-07-01	Homo sapiens	clinical specimen
GCA_008641915.1	VKFO00000000	SAMN12258079	2019-09-23	35	Enterobacter bugandensis	Enterobacter bugandensis		98.6267	89.6	Germany	2017-07-01	Homo sapiens	clinical specimen
GCA_008641935.1	VKFP00000000	SAMN12258078	2019-09-23	33	Enterobacter hormaechei	Enterobacter xiangfangensis		97.1269	75.9	Germany	2017-07-01	Homo sapiens	clinical specimen
GCA_008641945.1	VKFQ00000000	SAMN12258077	2019-09-23	25	Enterobacter hormaechei	Enterobacter xiangfangensis		97.0507	75.8	Germany	2017-07-01	Homo sapiens	clinical specimen
GCA_008641965.1	VKFR00000000	SAMN12258076	2019-09-23	21	Enterobacter hormaechei	Enterobacter xiangfangensis		97.0457	75.8	Germany	2017-07-01	Homo sapiens	clinical specimen
GCA_008641995.1	VKFS00000000	SAMN12258075	2019-09-23	18	Enterobacter hormaechei	Enterobacter xiangfangensis		97.0493	75.8	Germany	2017-07-01	Homo sapiens	clinical specimen
GCA_008642005.1	VKFT00000000	SAMN12258074	2019-09-23	17	Enterobacter hormaechei	Enterobacter xiangfangensis		99.006	93.2	Germany	2017-07-01	Homo sapiens	clinical specimen
GCA_008642015.1	VKFU00000000	SAMN12258073	2019-09-23	15	Enterobacter hormaechei	Enterobacter xiangfangensis		97.0541	75.8	Germany	2017-07-01	Homo sapiens	clinical specimen
GCA_008642035.1	VKFV00000000	SAMN12258072	2019-09-23	13	Enterobacter bugandensis	Enterobacter bugandensis		98.6007	89.6	Germany	2017-07-01	Homo sapiens	clinical specimen
GCA_008642055.1	VKFW00000000	SAMN12258071	2019-09-23	8	Enterobacter hormaechei	Enterobacter xiangfangensis		97.1256	75.9	Germany	2017-07-01	Homo sapiens	clinical specimen
GCA_008642095.1	VKFX00000000	SAMN12258070	2019-09-23	6	Enterobacter bugandensis	Enterobacter bugandensis		98.6442	89.5	Germany	2017-07-01	Homo sapiens	clinical specimen
GCA_008642105.1	VKFY00000000	SAMN12258069	2019-09-23	4	Enterobacter hormaechei	Enterobacter xiangfangensis		97.1542	76.1	Germany	2017-07-01	Homo sapiens	clinical specimen
GCA_008642115.1	VKFZ00000000	SAMN12258068	2019-09-23	2	Enterobacter hormaechei	Enterobacter xiangfangensis		97.1594	76.1	Germany	2017-07-01	Homo sapiens	clinical specimen
GCA_008692585.1	VTSZ00000000	SAMN12646888	2019-09-24	ENT5	Enterobacter hormaechei	Enterobacter xiangfangensis		97.1314	76.1	Mauritius	2014-09-01	Zeugodacus cucurbitae	NA
GCA_008693905.1	CP044107	SAMN11056357	2019-09-25	FDAARGOS_642	Enterobacter hormaechei	Enterobacter xiangfangensis		97.1612	76.4	USA: KY	NA	Homo sapiens	clinical isolate
GCA_008931325.1	CP042566	SAMN12289368	2019-10-09	C44	Enterobacter hormaechei	Enterobacter xiangfangensis		97.1126	76.1	Australia: Sydney	2013-04-15	Homo sapiens	clinical sample
GCA_008931405.1	CP042488	SAMN12289339	2019-10-09	C15	Enterobacter hormaechei	Enterobacter xiangfangensis		99.0719	93.5	Australia: Sydney	2009-02-23	Homo sapiens	clinical sample
GCA_008931465.1	CP042499	SAMN12289293	2019-10-09	E76	Enterobacter sp.	Atlantibacter subterranea		98.4542	89.1	Australia: Sydney	2014-05-07	NA	Shower 3
GCA_008931525.1	CP042571	SAMN12289291	2019-10-09	E5	Enterobacter hormaechei	Enterobacter hoffmannii		98.7881	92.5	Australia: Sydney	2012-06-13	NA	Shower 3
GCA_008931545.1	CP042578	SAMN12289356	2019-10-09	C16	Enterobacter kobei	Enterobacter kobei		98.6216	91.6	Australia: Sydney	2009-03-12	Homo sapiens	clinical sample
GCA_008931585.1	CP042540	SAMN12289289	2019-10-09	C4	Enterobacter hormaechei	Enterobacter xiangfangensis		97.1238	76.1	Australia: Sydney	2007-06-28	Homo sapiens	clinical sample
GCA_008931645.1	CP042551	SAMN12289303	2019-10-09	C45	Enterobacter hormaechei	Enterobacter xiangfangensis		97.0599	75.8	Australia: Sydney	2013-04-27	Homo sapiens	clinical sample
GCA_008931785.1	CP043766	SAMN12713636	2019-10-09	EB_P9_L5_03.19	Enterobacter hormaechei	Enterobacter xiangfangensis		96.9489	75.6	United Kingdom: London	2019-03-01	Homo sapiens	rectal swab
GCA_008973785.1	WBYW00000000	SAMN12911132	2019-10-11	LAU-ENC1	Enterobacter hormaechei	Enterobacter xiangfangensis		99.0293	93.4	Lebanon	2017	Homo sapiens	NA
GCA_008974165.1	BKZO00000000	SAMD00184384	2019-09-27	NR1491	Enterobacter ludwigii	Enterobacter ludwigii		98.813	92.1	Japan	2013-12-01	NA	urine
GCA_009025565.1	WCIO00000000	SAMN12905611	2019-10-14	RJAL6	Enterobacter sp.	Serratia sp.	Serratia nematodiphila	95.2306	62.7	Chile: La Araucania	2016-10-01	Lolium perenne	NA
GCA_009025585.1	WCIM00000000	SAMN12905553	2019-10-14	198	Enterobacter sp.	Enterobacter ludwigii		98.7488	91.3	Chile: Valparaiso	2012-05-01	Persea americana	rhizosphere soil
GCA_009036245.1	CP027986	SAMN08222714	2019-10-16	SGAir0282	Enterobacter sichuanensis	Enterobacter sichuanensis		98.6181	89.9	Singapore	2015-05-14	NA	air
GCA_009176645.1	AP019007	SAMD00143594	2019-03-18	CCA6	Enterobacter oligotrophica	Enterobacter oligotrophica		100	100	Japan: Hiroshima, Higashi-hiroshima	2016-02-01	NA	NA
GCA_009176795.1	WFHB00000000	SAMN13022691	2019-10-18	AUH-ENM29	Enterobacter hormaechei	Enterobacter xiangfangensis		99.0637	93.4	Lebanon	2014	Homo sapiens	NA
GCA_009176825.1	WFHF00000000	SAMN13022772	2019-10-18	AUH-ENM34	Enterobacter hormaechei	Enterobacter xiangfangensis		99.1108	93.9	Lebanon	2017	Homo sapiens	NA
GCA_009176835.1	WFGZ00000000	SAMN13022662	2019-10-18	AUH-ENM27	Enterobacter hormaechei	Enterobacter xiangfangensis		99.1343	93.3	Lebanon	2014	Homo sapiens	NA
GCA_009176845.1	WFHC00000000	SAMN13022769	2019-10-18	AUH-ENM31	Enterobacter hormaechei	Enterobacter xiangfangensis		99.0791	93.4	Lebanon	2018	Homo sapiens	NA
GCA_009176855.1	WFGY00000000	SAMN13022661	2019-10-18	AUH-ENM26	Enterobacter hormaechei	Enterobacter xiangfangensis		99.0492	93.4	Lebanon	2018	Homo sapiens	NA
GCA_009176905.1	WFHD00000000	SAMN13022770	2019-10-18	AUH-ENM32	Enterobacter hormaechei	Enterobacter xiangfangensis		99.0139	93.3	Lebanon	2018	Homo sapiens	NA
GCA_009176935.1	WFHG00000000	SAMN13026543	2019-10-18	AUH-ENM35	Enterobacter hormaechei	Enterobacter xiangfangensis		99.0409	93.4	Lebanon	2018	Homo sapiens	NA
GCA_009176985.1	WFGX00000000	SAMN13022659	2019-10-18	AUH-ENM25	Enterobacter hormaechei	Enterobacter xiangfangensis		99.1038	93.5	Lebanon	2017	Homo sapiens	NA
GCA_009176995.1	WFHE00000000	SAMN13022771	2019-10-18	AUH-ENM33	Enterobacter hormaechei	Enterobacter xiangfangensis		99.0523	93.4	Lebanon	2017	Homo sapiens	NA
GCA_009177025.1	WFHA00000000	SAMN13022682	2019-10-18	AUH-ENM28	Enterobacter hormaechei	Enterobacter xiangfangensis		97.0935	75.2	Lebanon	2018	Homo sapiens	NA
GCA_009177055.1	WFGW00000000	SAMN13022657	2019-10-18	AUH-ENM24	Enterobacter hormaechei	Enterobacter xiangfangensis		99.0938	93.6	Lebanon	2017	Homo sapiens	NA
GCA_009184765.2	CP045064	SAMN12995719	2019-11-07	WCHER090065	Enterobacter roggenkampii	Enterobacter roggenkampii		98.3008	87.6	China: Chengdu, Sichuan	2016-08-01	Homo sapiens	NA
GCA_009362275.1	WHOO00000000	SAMN13042299	2019-10-26	ENT635	Enterobacter hormaechei	Enterobacter hoffmannii		98.9946	92.9	USA: Pittsburgh	April-2019	Homo sapiens	Intraabdominal tissue
GCA_009362375.1	WHOP00000000	SAMN13042298	2019-10-26	ENT634	Enterobacter hormaechei	Enterobacter xiangfangensis		97.0663	75.7	USA: Pittsburgh	April-2019	Homo sapiens	Intraabdominal tissue
GCA_009362395.1	WHOQ00000000	SAMN13042297	2019-10-26	ENT630	Enterobacter hormaechei	Enterobacter xiangfangensis		97.0982	75.8	USA: Pittsburgh	2019-05-01	Homo sapiens	bronchoalveolar lavage
GCA_009497055.1	CP045611	SAMN13022768	2019-11-03	AUH-ENM30	Enterobacter hormaechei	Enterobacter xiangfangensis		99.0239	93.4	Lebanon	2016	Homo sapiens	NA
GCA_009647485.1	WJFW00000000	SAMN13064393	2019-11-10	M38	Enterobacter bugandensis	Enterobacter bugandensis		97.9548	83.2	China: Gaungdong	2018-11-15	Canis lupus familiaris	feces
GCA_009647555.1	WJGL00000000	SAMN13064486	2019-11-10	MY48	Enterobacter hormaechei	Enterobacter xiangfangensis		99.1149	93.7	China: Guangdong	2018-11-20	Canis lupus familiaris	blood
GCA_009647735.1	WJFJ00000000	SAMN13028217	2019-11-10	MD19	Enterobacter hormaechei	Enterobacter xiangfangensis		99.0966	93.3	China: Guangdong, Guangzhou	2018-11-15	Canis lupus familiaris	feces
GCA_009648455.1	WJHA00000000	SAMN13064471	2019-11-10	EY24	Enterobacter cancerogenus	Enterobacter cancerogenus		98.6727	90.6	China: Guangdong	2018-11-20	Canis lupus familiaris	blood
GCA_009648915.1	CP045769	SAMN10574725	2019-11-11	MiY-F	Enterobacter cancerogenus	Enterobacter cancerogenus		98.7495	91.1	USA: MI	2014-12-10	NA	Cilantro
GCA_009659755.1	SZVD00000000	SAMN11281800	2019-11-12	ES-1	Enterobacter ludwigii	Enterobacter ludwigii		98.4976	88.9	USA	2015-05-15	NA	soil
GCA_009660455.1	WJWQ00000000	SAMN13241879	2019-11-13	ATCC 23373	Enterobacter cloacae subsp. dissolvens	Enterobacter dissolvens		100	100	NA	NA	NA	NA
GCA_009665085.1	WJXX00000000	SAMN13245837	2019-11-17	Surv196	Enterobacter hormaechei	Enterobacter xiangfangensis		97.1257	75.9	USA	2019	Homo sapiens	perirectal swab
GCA_009707405.1	CP046116	SAMN13288306	2019-11-24	CBG15936	Enterobacter cloacae	Enterobacter cloacae		98.4727	89.2	China: Guangzhou	2017-03-29	Homo sapiens	sputum
GCA_009727145.1	WNXG00000000	SAMN13338939	2019-12-03	ENT385	Enterobacter cloacae	Enterobacter cloacae		98.4784	89.4	USA	2018	Homo sapiens	respiratory tract
GCA_009728975.1	CP046271	SAMN13335391	2019-12-04	E70	Enterobacter hormaechei	Enterobacter xiangfangensis		99.0311	93.5	China: guangzhou	2018-02-04	Homo sapiens	urine sample
GCA_009738085.1	CP033102	SAMN10219678	2019-12-10	L51	Enterobacter hormaechei	Enterobacter hoffmannii		99.0036	93.3	China: zhejiang	2016-04-08	Homo sapiens	feces
GCA_009755685.1	CP046618	SAMN13499302	2019-12-16	AEB30	Enterobacter asburiae	Taxon_2	Enterobacter quasiroggenkampii	94.943	59.3	USA: Albany, California	2015-07-01	NA	ginger
GCA_009811935.1	VOTY00000000	SAMN12505038	2019-12-31	SM3	Enterobacter sp.	Enterobacter asburiae		96.1261	67.6	USA: Bronx, NY	2014-06-01	Mus musculus C57BL/6	feces of DSS induced (3% DSS) colitic
GCA_009811955.1	VOTX00000000	SAMN12505037	2019-12-31	SM1	Enterobacter sp.	Enterobacter asburiae		96.1209	67.6	USA: Bronx, NY	2014-06-01	Mus musculus C57BL/6	feces of conventional mice
GCA_009821575.1	VDJL00000000	SAMN11928072	2019-12-31	Ahxc95	Enterobacter roggenkampii	Enterobacter roggenkampii		98.5021	87.9	NA	NA	chicken	NA
GCA_009821595.1	VDJK00000000	SAMN11928071	2019-12-31	Ahxc94	Enterobacter roggenkampii	Enterobacter roggenkampii		98.5308	87.8	NA	NA	chicken	NA
GCA_009821635.1	VDJI00000000	SAMN11928069	2019-12-31	SC92	Enterobacter asburiae	Enterobacter asburiae		96.9142	74.9	NA	NA	chicken	NA
GCA_009821655.1	VDJH00000000	SAMN11928068	2019-12-31	SC91	Enterobacter asburiae	Enterobacter asburiae		96.8733	74.9	NA	NA	chicken	NA
GCA_009832245.1	WVTV00000000	SAMN11417976	2020-01-07	L3984	Enterobacter hormaechei	Enterobacter xiangfangensis		99.1267	94.1	USA: PA	2017-04-05	Homo sapiens	stool
GCA_009832255.1	WVTU00000000	SAMN11417975	2020-01-07	L3981	Enterobacter hormaechei	Enterobacter xiangfangensis		99.1123	93.7	USA: PA	2017-04-05	Homo sapiens	stool
GCA_009832285.1	WVTW00000000	SAMN11417977	2020-01-07	L4010	Enterobacter hormaechei	Enterobacter xiangfangensis		99.1305	93.9	USA: PA	2017-04-05	Homo sapiens	stool
GCA_009832355.1	WVTR00000000	SAMN11417971	2020-01-07	L3654	Enterobacter hormaechei	Enterobacter xiangfangensis		97.0742	75.9	USA: PA	2017-04-05	Homo sapiens	stool
GCA_009832555.1	WVTX00000000	SAMN11417978	2020-01-07	L4014	Enterobacter hormaechei	Enterobacter xiangfangensis		97.106	75.9	USA: PA	2017-04-05	Homo sapiens	stool
GCA_009832625.1	WVTS00000000	SAMN11417972	2020-01-07	L3891	Enterobacter hormaechei	Enterobacter xiangfangensis		98.5495	88.7	USA: PA	2017-04-05	Homo sapiens	stool
GCA_009834325.1	CP034754	SAMN10654518	2020-01-08	Eh1	Enterobacter hormaechei subsp. hoffmannii	Enterobacter hoffmannii		98.9286	92.8	USA	2018	Homo sapiens	NA
GCA_009834645.1	LQXT00000000	SAMN03455996	2020-01-08	ABFQC	Enterobacter sp.	Enterobacter ludwigii		98.7967	91.2	USA	2014	Homo sapiens	NA
GCA_009846775.1	AJUQ00000000	SAMN07139314	2020-01-09	B29	Enterobacter hormaechei	Enterobacter xiangfangensis		97.11	76.2	China	2010-12-01	Homo sapiens	feces
GCA_009875455.1	WWRR00000000	SAMN11945357	2020-01-14	BIOML-A5	Enterobacter hormaechei	Enterobacter hoffmannii		98.8123	91.5	USA: Boston	2015-01-07	Homo sapiens	fecal material [ENVO:00002003]
GCA_009875475.1	WWRS00000000	SAMN11945356	2020-01-14	BIOML-A4	Enterobacter hormaechei	Enterobacter hoffmannii		98.8083	91.4	USA: Boston	2015-01-07	Homo sapiens	fecal material [ENVO:00002003]
GCA_009875495.1	WWRT00000000	SAMN11945355	2020-01-14	BIOML-A3	Enterobacter hormaechei	Enterobacter hoffmannii		98.8387	91.5	USA: Boston	2015-01-07	Homo sapiens	fecal material [ENVO:00002003]
GCA_009875515.1	WWRU00000000	SAMN11945354	2020-01-14	BIOML-A2	Enterobacter hormaechei	Enterobacter hoffmannii		98.7965	91.5	USA: Boston	2015-01-07	Homo sapiens	fecal material [ENVO:00002003]
GCA_009875525.1	WWRV00000000	SAMN11945353	2020-01-14	BIOML-A1	Enterobacter hormaechei	Enterobacter hoffmannii		98.8442	91.5	USA: Boston	2015-01-07	Homo sapiens	fecal material [ENVO:00002003]
GCA_009887805.1	WYAA00000000	SAMN13701840	2020-01-16	VNMU137	Enterobacter hormaechei	Enterobacter xiangfangensis		97.1042	76	Ukraine	2017-08-22	Homo sapiens	wound
GCA_009887815.1	WXZZ00000000	SAMN13701841	2020-01-16	VNMU138	Enterobacter hormaechei	Enterobacter xiangfangensis		97.1125	76	Ukraine	2017-08-22	Homo sapiens	wound
GCA_009888045.1	WYAG00000000	SAMN13701839	2020-01-16	VNMU052	Enterobacter hormaechei	Enterobacter xiangfangensis		97.1297	76	Ukraine	2014-10-16	Homo sapiens	wound
GCA_009888085.1	WYAH00000000	SAMN13701838	2020-01-16	VNMU043	Enterobacter hormaechei	Enterobacter xiangfangensis		97.1139	76	Ukraine	2014-10-09	Homo sapiens	wound
GCA_009888115.1	WYAI00000000	SAMN13701837	2020-01-16	VNMU040	Enterobacter hormaechei	Enterobacter xiangfangensis		99.0706	93.9	Ukraine	2014-10-01	Homo sapiens	wound
GCA_009888125.1	WYAJ00000000	SAMN13701836	2020-01-16	VNMU005	Enterobacter hormaechei	Enterobacter xiangfangensis		99.0621	93.9	Ukraine	2014-09-03	Homo sapiens	wound
GCA_009905155.1	CP047570	SAMN13757525	2020-01-19	F2	Enterobacter hormaechei	Enterobacter xiangfangensis		97.1085	75.8	China: Guangzhou, Guangdong	2015-06-01	NA	River
GCA_009907025.1	JAAATV000000000	SAMN13829993	2020-01-20	5832	Enterobacter asburiae	Taxon_4	Enterobacter chengduensis	95.7211	64.7	Nigeria	2015	Homo sapiens	urine
GCA_009907135.1	JAAATU000000000	SAMN13830005	2020-01-20	R3	Enterobacter cloacae	Enterobacter cloacae		98.6138	90	Nigeria	2015	Homo sapiens	N/C
GCA_009907345.1	JAAATQ000000000	SAMN13829999	2020-01-20	3628	Enterobacter hormaechei	Enterobacter hoffmannii		99.0096	93.1	Nigeria	2015	Homo sapiens	urine
GCA_009907425.1	JAAATP000000000	SAMN13830000	2020-01-20	3688	Enterobacter hormaechei	Enterobacter hoffmannii		98.9924	93	Nigeria	2015	Homo sapiens	urine
GCA_009907435.1	JAAATO000000000	SAMN13829994	2020-01-20	2644	Enterobacter hormaechei	Enterobacter xiangfangensis		98.9978	92.8	Nigeria	2015	Homo sapiens	urine
GCA_009907465.1	JAAATN000000000	SAMN13829998	2020-01-20	2781	Enterobacter hormaechei	Enterobacter xiangfangensis		99.0784	93.2	Nigeria	2015	Homo sapiens	urine
GCA_009907475.1	JAAATL000000000	SAMN13829997	2020-01-20	2654	Enterobacter cloacae	Enterobacter cloacae		98.4637	90.1	Nigeria	2015	Homo sapiens	urine
GCA_009907505.1	JAAATM000000000	SAMN13830003	2020-01-20	Q6	Enterobacter cloacae	Enterobacter cloacae		98.5483	89.5	Nigeria	2015	Homo sapiens	N/C
GCA_009907525.1	JAAATJ000000000	SAMN13830002	2020-01-20	4594	Enterobacter hormaechei	Enterobacter xiangfangensis		99.1042	93.8	Nigeria	2015	Homo sapiens	urine
GCA_009907535.1	JAAATK000000000	SAMN13829996	2020-01-20	1476	Enterobacter cloacae	Enterobacter cloacae		98.4743	90.6	Nigeria	2015	Homo sapiens	urine
GCA_009907565.1	JAAATI000000000	SAMN13830001	2020-01-20	4507	Enterobacter hormaechei	Enterobacter xiangfangensis		99.084	93.4	Nigeria	2015	Homo sapiens	Pleural aspirate
GCA_009930835.1	CP023569	SAMN07692716	2020-01-27	BW	Enterobacter hormaechei	Enterobacter xiangfangensis		97.1183	76.3	USA: University of Michigan University Hospital	2013-08-24	Homo sapiens	Blood and wound
GCA_009930935.1	CP027111	SAMN08554725	2020-01-27	BW	Enterobacter hormaechei	Enterobacter xiangfangensis		97.1349	76.3	USA: Ann Arbor, Michigan	2014-05-30	Homo sapiens	NA
GCA_009982955.1	RBMO00000000	SAMN10170246	2020-01-29	CR11	Enterobacter roggenkampii	Enterobacter roggenkampii		98.4931	88	Portugal: Leiria	2018	NA	water
GCA_010319625.1	AP019817	SAMD00167169	2020-01-27	OIPH-N069	Enterobacter hormaechei subsp. hoffmannii	Enterobacter hoffmannii		99.058	93.1	Japan: Osaka	2016	Homo sapiens	NA
GCA_010426545.1	VSTC00000000	SAMN12611846	2020-02-11	UIC 1	Enterobacter hormaechei	Enterobacter xiangfangensis		97.0232	75.7	USA: Chicago	2018-07-01	Homo sapiens	bloodstream
GCA_010588135.1	VLLS00000000	SAMN12250815	2020-02-14	AS012496	Enterobacter hormaechei	Enterobacter xiangfangensis		97.0539	75.8	USA	2015-07-21	Homo sapiens	lung
GCA_010588205.1	VLLU00000000	SAMN12250812	2020-02-14	AS012493	Enterobacter hormaechei	Enterobacter xiangfangensis		99.1354	93.8	USA	2016-05-14	Homo sapiens	lung
GCA_010588385.1	VLLV00000000	SAMN12250806	2020-02-14	AS012487	Enterobacter hormaechei	Enterobacter xiangfangensis		97.1194	75.8	USA	2016-02-29	Homo sapiens	lung
GCA_010590045.1	VLLW00000000	SAMN12250804	2020-02-14	AS012485	Enterobacter hormaechei	Enterobacter xiangfangensis		99.148	94.4	USA	2016-02-18	Homo sapiens	lung
GCA_010590155.1	VLLZ00000000	SAMN12250791	2020-02-14	AS012472	Enterobacter hormaechei	Enterobacter xiangfangensis		97.1088	75.8	USA	2016-02-17	Homo sapiens	lung
GCA_010590225.1	VLMA00000000	SAMN12250790	2020-02-14	AS012471	Enterobacter ludwigii	Enterobacter ludwigii		98.8033	91.5	USA	2015-09-06	Homo sapiens	lung
GCA_010590565.1	VLMD00000000	SAMN12250768	2020-02-14	AS012449	Enterobacter hormaechei	Enterobacter xiangfangensis		97.1729	76.2	USA	2015-07-16	Homo sapiens	lung
GCA_010590605.1	VKTK00000000	SAMN12250766	2020-02-14	AS012447	Enterobacter asburiae	Taxon_10	Enterobacter bugandensis	94.2687	55.6	USA	2016-05-23	Homo sapiens	lung
GCA_010590685.1	VKTL00000000	SAMN12250764	2020-02-14	AS012445	Enterobacter cloacae	Enterobacter dissolvens		98.826	90.8	USA	2015-03-31	Homo sapiens	lung
GCA_010590825.1	VLMF00000000	SAMN12250756	2020-02-14	AS012437	Enterobacter bugandensis	Enterobacter bugandensis		98.2179	85	USA	2015-02-11	Homo sapiens	lung
GCA_010590855.1	VLMG00000000	SAMN12250753	2020-02-14	AS012434	Enterobacter hormaechei	Enterobacter xiangfangensis		97.1483	76.2	USA	2015-02-09	Homo sapiens	lung
GCA_010592515.1	VKUW00000000	SAMN12250720	2020-02-14	AS012401	Enterobacter kobei	Enterobacter kobei		98.7121	91.6	USA	2016-01-07	Homo sapiens	lung
GCA_010592545.1	VKUZ00000000	SAMN12250717	2020-02-14	AS012398	Enterobacter cloacae	Enterobacter cloacae		98.3875	88.3	USA	2015-12-13	Homo sapiens	lung
GCA_010592565.1	VLMK00000000	SAMN12250716	2020-02-14	AS012397	Enterobacter hormaechei	Enterobacter xiangfangensis		97.1085	76.1	USA	2015-12-09	Homo sapiens	lung
GCA_010592695.1	VLML00000000	SAMN12250710	2020-02-14	AS012391	Enterobacter hormaechei	Enterobacter xiangfangensis		97.0716	75.9	USA	2015-11-08	Homo sapiens	lung
GCA_010594365.1	VLMO00000000	SAMN12250698	2020-02-14	AS012379	Enterobacter hormaechei	Enterobacter xiangfangensis		97.1428	75.9	USA	2015-08-16	Homo sapiens	lung
GCA_010594505.1	VKVR00000000	SAMN12250693	2020-02-14	AS012374	Enterobacter cloacae	Enterobacter cloacae		98.5986	90.8	USA	2016-03-24	Homo sapiens	lung
GCA_010594545.1	VKVT00000000	SAMN12250690	2020-02-14	AS012371	Enterobacter asburiae	Enterobacter asburiae		96.7197	73.5	USA	2016-01-27	Homo sapiens	lung
GCA_010597425.1	VLMU00000000	SAMN12250662	2020-02-14	AS012343	Enterobacter hormaechei	Enterobacter xiangfangensis		97.1688	76	USA	2014-06-25	Homo sapiens	lung
GCA_010597645.1	VLMX00000000	SAMN12250657	2020-02-14	AS012338	Enterobacter hormaechei	Enterobacter xiangfangensis		97.1613	76.2	USA	2014-06-22	Homo sapiens	lung
GCA_010597845.1	VLMZ00000000	SAMN12250639	2020-02-14	AS012320	Enterobacter hormaechei	Enterobacter hoffmannii		99.0461	93.3	USA	2016-03-16	Homo sapiens	lung
GCA_010598045.1	VLNB00000000	SAMN12250632	2020-02-14	AS012313	Enterobacter roggenkampii	Enterobacter roggenkampii		98.2447	85.9	USA	2015-08-04	Homo sapiens	lung
GCA_010598065.1	VLNA00000000	SAMN12250638	2020-02-14	AS012319	Enterobacter hormaechei	Enterobacter hoffmannii		99.0198	93.3	USA	2016-03-16	Homo sapiens	lung
GCA_010598365.1	VLNC00000000	SAMN12250620	2020-02-14	AS012301	Enterobacter hormaechei	Enterobacter xiangfangensis		99.8378	99.2	USA	2015-07-20	Homo sapiens	lung
GCA_010598395.1	VLND00000000	SAMN12250612	2020-02-14	AS012293	Enterobacter roggenkampii	Enterobacter roggenkampii		98.2415	85.9	USA	2015-08-24	Homo sapiens	lung
GCA_010598465.1	VLNG00000000	SAMN12250597	2020-02-14	AS012278	Enterobacter hormaechei	Enterobacter hoffmannii		98.9398	92.6	USA	2015-06-10	Homo sapiens	lung
GCA_010598585.1	VLNK00000000	SAMN12250584	2020-02-14	AS012265	Enterobacter hormaechei	Enterobacter xiangfangensis		97.2031	76.1	USA	2015-10-28	Homo sapiens	lung
GCA_010598595.1	VLNJ00000000	SAMN12250586	2020-02-14	AS012267	Enterobacter hormaechei	Enterobacter xiangfangensis		97.1275	75.7	USA	2016-03-07	Homo sapiens	lung
GCA_010598935.1	VLNN00000000	SAMN12250567	2020-02-14	AS012248	Enterobacter ludwigii	Enterobacter ludwigii		98.7928	92.2	USA	2015-09-01	Homo sapiens	lung
GCA_010599005.1	VLNP00000000	SAMN12250560	2020-02-14	AS012241	Enterobacter roggenkampii	Enterobacter roggenkampii		98.477	87.8	USA	2015-07-22	Homo sapiens	lung
GCA_010602505.1	VLNE00000000	SAMN12250608	2020-02-14	AS012289	Enterobacter hormaechei	Enterobacter xiangfangensis		97.113	76.1	USA	2015-08-17	Homo sapiens	lung
GCA_010602525.1	VLNF00000000	SAMN12250607	2020-02-14	AS012288	Enterobacter hormaechei	Enterobacter xiangfangensis		97.194	76.2	USA	2015-08-12	Homo sapiens	lung
GCA_010602625.1	VLNH00000000	SAMN12250591	2020-02-14	AS012272	Enterobacter hormaechei	Enterobacter xiangfangensis		97.2061	76.3	USA	2016-05-23	Homo sapiens	lung
GCA_010602725.1	VLNO00000000	SAMN12250563	2020-02-14	AS012244	Enterobacter ludwigii	Enterobacter ludwigii		98.6617	90.9	USA	2015-08-19	Homo sapiens	lung
GCA_010820845.1	VIGG00000000	SAMN12130841	2020-02-20	HK1	Enterobacter asburiae	Enterobacter asburiae		96.7701	73.5	South Korea: Daejeon	2018-10-01	NA	soil
GCA_011006775.1	WFLP00000000	SAMN12880915	2020-02-24	AUH-ENM10	Enterobacter hormaechei subsp. oharae	Enterobacter xiangfangensis		99.0233	93	Lebanon	2018	Homo sapiens	NA
GCA_011006815.1	WFLQ00000000	SAMN12880966	2020-02-24	AUH-ENM12	Enterobacter hormaechei subsp. oharae	Enterobacter hoffmannii		98.9	92.4	Lebanon	2018	Homo sapiens	NA
GCA_011006835.1	WBTA00000000	SAMN12881034	2020-02-24	AUH-ENM15	Enterobacter hormaechei	Enterobacter xiangfangensis		97.0574	75.8	Lebanon	2018	Homo sapiens	skin
GCA_011006855.1	WBTB00000000	SAMN12881160	2020-02-24	AUH-ENM18	Enterobacter hormaechei	Enterobacter xiangfangensis		98.9884	93.2	Lebanon	2016	Homo sapiens	skin
GCA_011006865.1	WFLS00000000	SAMN12881128	2020-02-24	AUH-ENM17	Enterobacter hormaechei	Enterobacter xiangfangensis		97.0677	75.8	Lebanon	2018	Homo sapiens	wound
GCA_011006875.1	WFLT00000000	SAMN12881256	2020-02-24	AUH-ENM19	Enterobacter hormaechei	Enterobacter xiangfangensis		99.1255	93.9	Lebanon	2018	Homo sapiens	blood
GCA_011006915.1	WFLU00000000	SAMN12881398	2020-02-24	AUH-ENM20	Enterobacter hormaechei	Enterobacter xiangfangensis		99.0596	93.4	Lebanon	2018	Homo sapiens	sputum
GCA_011006945.1	WFLW00000000	SAMN12881490	2020-02-24	AUH-ENM23	Enterobacter hormaechei	Enterobacter xiangfangensis		97.1397	76	Lebanon	2016	Homo sapiens	urine
GCA_011006955.1	WBTD00000000	SAMN12881457	2020-02-24	AUH-ENM22	Enterobacter hormaechei	Enterobacter hoffmannii		99.0167	93	Lebanon	2017	Homo sapiens	DTA
GCA_011006975.1	WBTC00000000	SAMN12881441	2020-02-24	AUH-ENM21	Enterobacter hormaechei	Enterobacter xiangfangensis		97.0923	75.8	Lebanon	2018	Homo sapiens	blood
GCA_011029345.1	JAAJRS000000000	SAMN14120151	2020-02-26	EHM_63	Enterobacter hormaechei	Enterobacter xiangfangensis		99.0752	93.9	Lebanon	2018-11-23	Homo sapiens	NA
GCA_011029905.1	JAAJSZ000000000	SAMN14120112	2020-02-26	EHM_24	Enterobacter hormaechei	Enterobacter xiangfangensis		99.0219	93.4	Lebanon	2016-11-24	Homo sapiens	NA
GCA_011030165.1	JAAJRF000000000	SAMN14120197	2020-02-26	EHM_79	Enterobacter hormaechei	Enterobacter xiangfangensis		99.0743	93.4	Lebanon	2019-01-17	Homo sapiens	NA
GCA_011030275.1	JAAJRM000000000	SAMN14120189	2020-02-26	EHM_71	Enterobacter hormaechei	Enterobacter xiangfangensis		97.0942	76	Lebanon	2018-12-16	Homo sapiens	NA
GCA_011030345.1	JAAJRQ000000000	SAMN14120185	2020-02-26	EHM_66	Enterobacter hormaechei	Enterobacter xiangfangensis		97.115	75.8	Lebanon	2018-12-07	Homo sapiens	NA
GCA_011044215.1	CP049046	SAMN14132375	2020-03-01	Y233	Enterobacter hormaechei	Enterobacter xiangfangensis		97.0888	75.7	China: Wenzhou	2007-01-31	Homo sapiens	NA
GCA_011045335.1	CP049188	SAMN14142412	2020-03-02	Y323	Enterobacter hormaechei	Enterobacter xiangfangensis		99.1764	94.2	China: wenzhou	2007-01-31	Homo sapiens	NA
GCA_011045355.1	CP049192	SAMN14151378	2020-03-02	Y2152	Enterobacter hormaechei	Enterobacter xiangfangensis		99.177	94.1	China: Wenzhou	2007-01-31	Homo sapiens	NA
GCA_011065645.1	JAAMLZ000000000	SAMN14123587	2020-03-06	UTA41	Enterobacter kobei	Enterobacter kobei		98.6471	91.6	Ecuador	2018-08-21	NA	river sediments
GCA_011066195.1	JAAMNZ000000000	SAMN14055999	2020-03-06	EKM104E	Enterobacter hormaechei	Enterobacter xiangfangensis		99.2313	94.6	Canada: Guelph	2014	spacemaster variety cucumber	Dry seeds
GCA_011066205.1	JAAMOA000000000	SAMN14056033	2020-03-06	EKM102E	Enterobacter hormaechei	Enterobacter xiangfangensis		99.2005	94.7	Canada: Guelph	2014	spacemaster variety cucumber	Dry seeds
GCA_011075205.1	JAALLL000000000	SAMN13915997	2020-03-09	EKM10E	Enterobacter hormaechei	Enterobacter xiangfangensis		97.166	76.3	Canada: Guelph	2015-08-01	Wild cucumber	Seed mucilage
GCA_011075245.1	JAALLM000000000	SAMN14052750	2020-03-09	EKM11E	Enterobacter hormaechei	Enterobacter xiangfangensis		97.1361	76.4	Canada: Guelph	2015	Wild cucumber	Seed mucilage
GCA_011077245.1	JAALAO000000000	SAMN14134955	2020-03-09	M-26-X3	Enterobacter hormaechei	Enterobacter xiangfangensis		99.2231	94.4	China: Shandong	2016	Fly on chicken farm	NA
GCA_011077475.1	JAALAZ000000000	SAMN14134942	2020-03-09	M-7-X3	Enterobacter cloacae	Taxon_13	Enterobacter xiangfangensis	94.9566	60.1	China: Shandong	2019	Chicken manure compost	NA
GCA_011077885.1	JAALBU000000000	SAMN14134920	2020-03-09	M-26	Enterobacter hormaechei	Enterobacter xiangfangensis		99.2168	94.4	China: Shandong	2016	Fly on chicken farm	NA
GCA_011078175.1	JAALCJ000000000	SAMN14134902	2020-03-09	M-7	Enterobacter cloacae	Taxon_13	Enterobacter xiangfangensis	94.9779	60.1	China: Shandong	2019	Chicken manure compost	NA
GCA_011089905.1	JAANAR000000000	SAMN14258193	2020-03-09	G1495	Enterobacter roggenkampii	Enterobacter roggenkampii		98.4462	87.9	Lebanon	2015-08-01	NA	Fecal swab
GCA_011118395.1	JAACJF000000000	SAMN13895843	2020-03-10	OS53	Enterobacter roggenkampii	Enterobacter roggenkampii		98.4416	88.2	Australia: WA	2016-08-15	NA	Corrosion products from a corroded pipe
GCA_011392605.1	WHPT00000000	SAMN13037934	2020-03-17	AUH-ENM39	Enterobacter hormaechei	Enterobacter xiangfangensis		99.9075	99.8	Lebanon	2018	Homo sapiens	NA
GCA_011392625.1	WHPR00000000	SAMN13037601	2020-03-17	AUH-ENM37	Enterobacter hormaechei	Enterobacter xiangfangensis		99.106	93.3	Lebanon	2018	Homo sapiens	NA
GCA_011392635.1	WHPQ00000000	SAMN13037594	2020-03-17	AUH-ENM36	Enterobacter hormaechei	Enterobacter xiangfangensis		99.0787	93.4	Lebanon	2018	Homo sapiens	NA
GCA_011392645.1	WHPU00000000	SAMN13037939	2020-03-17	AUH-ENM42	Enterobacter hormaechei	Enterobacter xiangfangensis		98.9959	93.6	Lebanon	2018	Homo sapiens	NA
GCA_011392685.1	WHPS00000000	SAMN13037931	2020-03-17	AUH-ENM38	Enterobacter hormaechei	Enterobacter xiangfangensis		99.8712	99.4	Lebanon	2018	Homo sapiens	NA
GCA_011392725.1	WHPW00000000	SAMN13037953	2020-03-17	AUH-ENM40	Enterobacter hormaechei	Enterobacter xiangfangensis		99.0785	93.3	Lebanon	2018	Homo sapiens	NA
GCA_011392735.1	WINY00000000	SAMN13037960	2020-03-17	AUH-ENM41	Enterobacter hormaechei	Enterobacter xiangfangensis		99.0959	93.4	Lebanon	2018	Homo sapiens	NA
GCA_011392795.1	WPGY00000000	SAMN13489135	2020-03-17	AUH-ENM43	Enterobacter hormaechei	Enterobacter hoffmannii		99.0573	93.4	Lebanon	2018	Homo sapiens	NA
GCA_011392825.1	WPHB00000000	SAMN13490054	2020-03-17	AUH-ENM46	Enterobacter hormaechei	Enterobacter xiangfangensis		97.0678	75.8	Lebanon	2018	Homo sapiens	NA
GCA_011392835.1	WPGZ00000000	SAMN13489944	2020-03-17	AUH-ENM44	Enterobacter hormaechei	Enterobacter xiangfangensis		97.1206	76.3	Lebanon	2018	Homo sapiens	NA
GCA_011392845.1	WPHA00000000	SAMN13490007	2020-03-17	AUH-ENM45	Enterobacter hormaechei	Enterobacter hoffmannii		99.0463	93.4	Lebanon	2018	Homo sapiens	NA
GCA_011392885.1	WPHC00000000	SAMN13490748	2020-03-17	AUH-ENM47	Enterobacter hormaechei	Enterobacter xiangfangensis		97.08	75.9	Lebanon	2018	Homo sapiens	NA
GCA_011392905.1	WPHD00000000	SAMN13490780	2020-03-17	AUH-ENM48	Enterobacter hormaechei	Enterobacter xiangfangensis		98.9378	92.5	Lebanon	2018	Homo sapiens	NA
GCA_011604705.1	CP050073	SAMN14372987	2020-03-22	70	Enterobacter kobei	Enterobacter kobei		98.5987	90.9	Switzerland	2019	NA	water
GCA_011683705.1	JAAQOK000000000	SAMN14381068	2020-03-23	725m/11	Enterobacter sp.	Enterobacter bugandensis		98.6347	89.5	USA: New York, Auburn	2012	American crow	NA
GCA_011752745.1	VWWX00000000	SAMN12703569	2020-03-25	Acro-832	Enterobacter sp.	Enterobacter quasiroggenkampii		98.362	87.7	Brazil: Ducke Reserve, AM	2017-01-24	NA	Acromyrmex fungus garden
GCA_011752765.1	VWWW00000000	SAMN12703568	2020-03-25	Tr-810	Enterobacter sp.	Enterobacter soli		98.1407	85	Brazil: Anavilhanas, AM	2017-01-28	NA	Trachymyrmex fungus garden
GCA_011752815.1	VWWV00000000	SAMN12703567	2020-03-25	Cy-643	Enterobacter sp.	Taxon_O	Cedecea neteri	91.6466	44.2	Brazil: Ducke Reserve, AM	2017-01-28	NA	Cyphomyrmex fungus garden
GCA_011752835.1	VWWU00000000	SAMN12703566	2020-03-25	Ap-1006	Enterobacter sp.	Taxon_B	Cedecea neteri	91.8061	45	Brazil: Anavilhanas, AM	2017-01-24	NA	Apterostigma fungus garden
GCA_011752845.1	VWWR00000000	SAMN12703563	2020-03-25	Cy-1797	Enterobacter sp.	Enterobacter xiangfangensis		99.0728	93.6	Brazil: Anavilhanas, AM	2017-01-23	NA	Cyphomyrmex fungus garden
GCA_011752855.1	VWWS00000000	SAMN12703564	2020-03-25	Ap-867	Enterobacter sp.	Taxon_B	Cedecea neteri	91.8425	45	Brazil: Anavilhanas, AM	2017-01-24	NA	Apterostigma fungus garden
GCA_011752865.1	VWWT00000000	SAMN12703565	2020-03-25	Ap-916	Enterobacter sp.	Taxon_B	Cedecea neteri	91.8749	45	Brazil: Anavilhanas, AM	2017-01-28	NA	Apterostigma fungus garden
GCA_011754445.1	JAAQVT000000000	SAMN14342351	2020-03-25	E.c70	Enterobacter cloacae complex sp.	Enterobacter xiangfangensis		98.999	93.4	NA	NA	NA	NA
GCA_011754535.1	JAAQVN000000000	SAMN14342343	2020-03-25	E.a101	Enterobacter asburiae	Taxon_10	Enterobacter bugandensis	94.2547	56.2	NA	NA	NA	NA
GCA_011758755.1	JAANOT000000000	SAMN12024824	2020-03-26	609	Enterobacter asburiae	Enterobacter asburiae		97.0545	75	USA: Nebraska	NA	NA	NA
GCA_012062485.1	NIVN00000000	SAMN06611124	2020-04-06	EO50 DHA	Enterobacter cloacae	Enterobacter cloacae		98.287	88	Malaysia: Kuala Lumpur	2013	Homo sapiens	urine
GCA_012102335.1	JAAVSG000000000	SAMN14470509	2020-04-06	UFMG-H9	Enterobacter asburiae	Enterobacter asburiae		96.6428	73.6	Brazil: Uberaba	2019-05-29	Bos indicus	urine
GCA_900021175.1	FCOP00000000	SAMEA3859023	2016-01-29	mt20	Enterobacter timonensis	Enterobacter timonensis		100	100	NA	NA	NA	NA
GCA_900048055.1	FCNO00000000	SAMEA3855957	2016-01-30	LH74	Enterobacter asburiae	Taxon_2	Enterobacter quasiroggenkampii	95.03	59.7	NA	NA	NA	NA
GCA_900068835.1	CEFO00000000	SAMEA3213010	2015-04-20	EnVs6	Enterobacter ludwigii	Pantoea sp.	Pantoea endophytica	93.4456	53.6	NA	NA	NA	NA
GCA_900068845.1	CEFQ00000000	SAMEA3213011	2015-04-20	EnVs2	Enterobacter ludwigii	Pantoea sp.	Pantoea endophytica	90.6387	41.6	NA	NA	NA	NA
GCA_900068855.1	CEFR00000000	SAMEA3213012	2015-04-20	LecVs2	Enterobacter ludwigii	Pantoea sp.	Pantoea endophytica	93.4412	53.5	NA	NA	NA	NA
GCA_900074965.1	FJXJ00000000	SAMEA2273322	2016-04-05	e1284	Enterobacter cloacae	Enterobacter xiangfangensis		97.1504	76.1	United Kingdom	2006	Homo sapiens	blood
GCA_900074975.1	FJXT00000000	SAMEA2273292	2016-04-05	e1130	Enterobacter cloacae	Enterobacter xiangfangensis		99.0113	93	United Kingdom	2005	Homo sapiens	blood
GCA_900074985.1	FJXN00000000	SAMEA2273317	2016-04-05	e1251	Enterobacter cloacae	Enterobacter xiangfangensis		97.1296	75.7	United Kingdom	2006	Homo sapiens	blood
GCA_900074995.1	FJWG00000000	SAMEA2273321	2016-04-05	e1269	Enterobacter cloacae	Enterobacter xiangfangensis		97.1133	75.9	United Kingdom	2006	Homo sapiens	blood
GCA_900075005.1	FJXC00000000	SAMEA2273300	2016-04-05	e1109	Enterobacter cloacae	Enterobacter xiangfangensis		97.1009	76.3	United Kingdom	2005	Homo sapiens	blood
GCA_900075015.1	FJWZ00000000	SAMEA2273291	2016-04-05	e1125	Enterobacter cloacae	Enterobacter xiangfangensis		99.0367	93.5	United Kingdom	2005	Homo sapiens	blood
GCA_900075025.1	FJXG00000000	SAMEA2273316	2016-04-05	e1243	Enterobacter cloacae	Enterobacter xiangfangensis		99.207	94.3	United Kingdom	2005	Homo sapiens	blood
GCA_900075035.1	FJXD00000000	SAMEA2273309	2016-04-05	e1219	Enterobacter cloacae	Enterobacter hoffmannii		99.0393	93.4	United Kingdom	2005	Homo sapiens	blood
GCA_900075045.1	FJXB00000000	SAMEA2273208	2016-04-05	e1089	Enterobacter cloacae	Enterobacter hoffmannii		99.0403	93	United Kingdom	2005	Homo sapiens	blood
GCA_900075055.1	FJWU00000000	SAMEA2273210	2016-04-05	e1092	Enterobacter cloacae	Enterobacter xiangfangensis		97.0032	75.6	United Kingdom	2005	Homo sapiens	blood
GCA_900075065.1	FJXA00000000	SAMEA2273320	2016-04-04	e1265	Enterobacter cloacae	Enterobacter hoffmannii		99.0558	93.3	United Kingdom	2006	Homo sapiens	blood
GCA_900075075.1	FJWF00000000	SAMEA2273285	2016-04-05	e1044	Enterobacter cloacae	Enterobacter asburiae		96.686	73.7	United Kingdom	2005	Homo sapiens	blood
GCA_900075085.1	FJXO00000000	SAMEA2273117	2016-04-05	e11	Enterobacter cloacae	Enterobacter xiangfangensis		97.1279	76.1	United Kingdom	2001	Homo sapiens	blood
GCA_900075095.1	FJWP00000000	SAMEA2273314	2016-04-05	e1238	Enterobacter cloacae	Enterobacter xiangfangensis		97.1005	75.9	United Kingdom	2005	Homo sapiens	blood
GCA_900075105.1	FJWM00000000	SAMEA2273507	2016-04-05	e1227	Enterobacter cloacae	Enterobacter xiangfangensis		97.1055	75.7	United Kingdom	2005	Homo sapiens	blood
GCA_900075115.1	FJXQ00000000	SAMEA2273479	2016-04-05	e1082	Enterobacter cloacae	Enterobacter xiangfangensis		97.0214	75.7	United Kingdom	2005	Homo sapiens	blood
GCA_900075125.1	FJWE00000000	SAMEA2273295	2016-04-04	e1150	Enterobacter cloacae	Enterobacter xiangfangensis		97.0193	75.5	United Kingdom	2005	Homo sapiens	blood
GCA_900075135.1	FJWI00000000	SAMEA2273308	2016-04-05	e1214	Enterobacter cloacae	Enterobacter hoffmannii		98.9231	92.1	United Kingdom	2005	Homo sapiens	blood
GCA_900075145.1	FJWD00000000	SAMEA2273485	2016-04-04	e1026	Enterobacter cloacae	Enterobacter ludwigii		98.8037	91.5	United Kingdom	2005	Homo sapiens	blood
GCA_900075155.1	FJWX00000000	SAMEA2273209	2016-04-05	e1091	Enterobacter cloacae	Enterobacter xiangfangensis		97.0487	75.7	United Kingdom	2005	Homo sapiens	blood
GCA_900075165.1	FJWO00000000	SAMEA2273313	2016-04-05	e1236	Enterobacter cloacae	Enterobacter cloacae		98.4679	90.1	United Kingdom	2005	Homo sapiens	blood
GCA_900075175.1	FJWS00000000	SAMEA2273296	2016-04-05	e1153	Enterobacter cloacae	Enterobacter xiangfangensis		97.0743	75.8	United Kingdom	2005	Homo sapiens	blood
GCA_900075185.1	FJXM00000000	SAMEA2273486	2016-04-05	e1028	Enterobacter cloacae	Enterobacter xiangfangensis		97.1025	75.8	United Kingdom	2005	Homo sapiens	blood
GCA_900075195.1	FJXS00000000	SAMEA2273307	2016-04-05	e1213	Enterobacter cloacae	Enterobacter hoffmannii		98.9752	93.2	United Kingdom	2005	Homo sapiens	blood
GCA_900075205.1	FJWK00000000	SAMEA2273310	2016-04-05	e1222	Enterobacter cloacae	Enterobacter xiangfangensis		97.129	75.7	United Kingdom	2005	Homo sapiens	blood
GCA_900075215.1	FJXF00000000	SAMEA2273306	2016-04-05	e1198	Enterobacter cloacae	Enterobacter xiangfangensis		97.0754	75.7	United Kingdom	2005	Homo sapiens	blood
GCA_900075225.1	FKIV00000000	SAMEA2273283	2016-04-16	e1034	Enterobacter cloacae	Klebsiella aerogenes		98.5758	88.6	United Kingdom	1800/2014	Homo sapiens	blood
GCA_900075235.1	FJWT00000000	SAMEA2273305	2016-04-05	e1195	Enterobacter cloacae	Enterobacter xiangfangensis		96.9984	75.4	United Kingdom	2005	Homo sapiens	blood
GCA_900075245.1	FJWL00000000	SAMEA2273282	2016-04-05	e1032	Enterobacter cloacae	Enterobacter xiangfangensis		97.1184	76	United Kingdom	2005	Homo sapiens	blood
GCA_900075255.1	FJWH00000000	SAMEA2273297	2016-04-05	e1154	Enterobacter cloacae	Enterobacter xiangfangensis		97.0868	75.7	United Kingdom	2005	Homo sapiens	blood
GCA_900075265.1	FJXE00000000	SAMEA2273212	2016-04-05	e1101	Enterobacter cloacae	Enterobacter xiangfangensis		97.1034	76.3	United Kingdom	2005	Homo sapiens	blood
GCA_900075275.1	FJWJ00000000	SAMEA2273301	2016-04-05	e1127	Enterobacter cloacae	Enterobacter xiangfangensis		97.0078	75.9	United Kingdom	2005	Homo sapiens	blood
GCA_900075285.1	FJXU00000000	SAMEA2273369	2016-04-05	e1267	Enterobacter cloacae	Enterobacter xiangfangensis		97.1645	76.1	United Kingdom	2006	Homo sapiens	blood
GCA_900075295.1	FJWY00000000	SAMEA2273302	2016-04-05	e1132	Enterobacter cloacae	Enterobacter hoffmannii		98.9906	93.3	United Kingdom	2005	Homo sapiens	blood
GCA_900075305.1	FJWR00000000	SAMEA2273213	2016-04-05	e1105	Enterobacter cloacae	Enterobacter hoffmannii		98.9468	93	United Kingdom	2005	Homo sapiens	blood
GCA_900075315.1	FJXK00000000	SAMEA2273281	2016-04-05	e1025	Enterobacter cloacae	Enterobacter xiangfangensis		97.1257	75.9	United Kingdom	2005	Homo sapiens	blood
GCA_900075325.1	FJXL00000000	SAMEA2273287	2016-04-05	e1070	Enterobacter cloacae	Enterobacter xiangfangensis		97.0553	75.8	United Kingdom	2005	Homo sapiens	blood
GCA_900075335.1	FJXI00000000	SAMEA2273207	2016-04-04	e1087	Enterobacter cloacae	Enterobacter asburiae		96.763	74	United Kingdom	2005	Homo sapiens	blood
GCA_900075345.1	FJXP00000000	SAMEA2273299	2016-04-05	e1163	Enterobacter cloacae	Enterobacter xiangfangensis		97.113	76	United Kingdom	2005	Homo sapiens	blood
GCA_900075355.1	FJWV00000000	SAMEA2273286	2016-04-05	e1069	Enterobacter cloacae	Enterobacter xiangfangensis		97.1139	75.9	United Kingdom	2005	Homo sapiens	blood
GCA_900075365.1	FJWW00000000	SAMEA2273487	2016-04-05	e1083	Enterobacter cloacae	Enterobacter xiangfangensis		97.1022	75.8	United Kingdom	2005	Homo sapiens	blood
GCA_900075375.1	FJXV00000000	SAMEA2273370	2016-04-04	e1272	Enterobacter cloacae	Enterobacter xiangfangensis		97.0964	75.9	United Kingdom	2006	Homo sapiens	blood
GCA_900075385.1	FJWQ00000000	SAMEA2273298	2016-04-05	e1155	Enterobacter cloacae	Enterobacter hoffmannii		98.8397	91.5	United Kingdom	2005	Homo sapiens	blood
GCA_900075395.1	FJWC00000000	SAMEA2273497	2016-04-04	e1202	Enterobacter cloacae	Enterobacter hoffmannii		99.0294	92.8	United Kingdom	2005	Homo sapiens	blood
GCA_900075405.1	FJXH00000000	SAMEA2273311	2016-04-05	e1234	Enterobacter cloacae	Enterobacter xiangfangensis		96.9678	75.4	United Kingdom	2005	Homo sapiens	blood
GCA_900075415.1	FJWN00000000	SAMEA2273323	2016-04-05	e1285	Enterobacter cloacae	Enterobacter xiangfangensis		97.0916	75.8	United Kingdom	2006	Homo sapiens	blood
GCA_900075425.1	FJXR00000000	SAMEA2273318	2016-04-05	e1252	Enterobacter cloacae	Taxon_14	Enterobacter asburiae	95.6598	65	United Kingdom	2006	Homo sapiens	blood
GCA_900075445.1	FJXW00000000	SAMEA2273324	2016-04-05	e1286	Enterobacter cloacae	Enterobacter xiangfangensis		97.1579	76.2	United Kingdom	2006	Homo sapiens	blood
GCA_900075455.1	FJXX00000000	SAMEA2273326	2016-04-05	e1294	Enterobacter cloacae	Enterobacter xiangfangensis		97.0971	75.7	United Kingdom	2006	Homo sapiens	blood
GCA_900075465.1	FJXY00000000	SAMEA2273329	2016-04-05	e1316	Enterobacter cloacae	Enterobacter xiangfangensis		99.0888	93.4	United Kingdom	2006	Homo sapiens	blood
GCA_900075475.1	FJYA00000000	SAMEA2273330	2016-04-05	e1319	Enterobacter cloacae	Enterobacter hoffmannii		99.0009	93.4	United Kingdom	2006	Homo sapiens	blood
GCA_900075485.1	FJXZ00000000	SAMEA2273331	2016-04-04	e1323	Enterobacter cloacae	Enterobacter cloacae		98.6391	90.3	United Kingdom	2006	Homo sapiens	blood
GCA_900075495.1	FJYB00000000	SAMEA2273332	2016-04-05	e1326	Enterobacter cloacae	Enterobacter kobei		98.606	91.2	United Kingdom	2006	Homo sapiens	blood
GCA_900075505.1	FJYC00000000	SAMEA2273498	2016-04-05	e1331	Enterobacter cloacae	Enterobacter xiangfangensis		97.1191	75.8	United Kingdom	2006	Homo sapiens	blood
GCA_900075515.1	FJYD00000000	SAMEA2273333	2016-04-05	e1333	Enterobacter cloacae	Enterobacter xiangfangensis		99.1542	94.1	United Kingdom	2006	Homo sapiens	blood
GCA_900075525.1	FJYE00000000	SAMEA2273334	2016-04-05	e1336	Enterobacter cloacae	Enterobacter hoffmannii		98.9331	92.9	United Kingdom	2006	Homo sapiens	blood
GCA_900075535.1	FJYF00000000	SAMEA2273335	2016-04-05	e1337	Enterobacter cloacae	Enterobacter xiangfangensis		97.0957	75.8	United Kingdom	2006	Homo sapiens	blood
GCA_900075545.1	FJYH00000000	SAMEA2273337	2016-04-05	e1340	Enterobacter cloacae	Enterobacter cloacae		98.3012	88.1	United Kingdom	2006	Homo sapiens	blood
GCA_900075555.1	FJYG00000000	SAMEA2273336	2016-04-05	e1339	Enterobacter cloacae	Enterobacter asburiae		96.7556	73.7	United Kingdom	2006	Homo sapiens	blood
GCA_900075565.1	FJYI00000000	SAMEA2273338	2016-04-04	e1342	Enterobacter cloacae	Enterobacter bugandensis		97.7484	80.1	United Kingdom	2006	Homo sapiens	blood
GCA_900075575.1	FJYJ00000000	SAMEA2273339	2016-04-04	e1343	Enterobacter cloacae	Enterobacter xiangfangensis		97.1079	76.3	United Kingdom	2006	Homo sapiens	blood
GCA_900075585.1	FJYK00000000	SAMEA2273340	2016-04-05	e1345	Enterobacter cloacae	Enterobacter hoffmannii		98.9188	92	United Kingdom	2006	Homo sapiens	blood
GCA_900075595.1	FJYL00000000	SAMEA2273341	2016-04-04	e1347	Enterobacter cloacae	Enterobacter hoffmannii		99.0565	93.6	United Kingdom	2006	Homo sapiens	blood
GCA_900075605.1	FJYM00000000	SAMEA2273342	2016-04-05	e1351	Enterobacter cloacae	Enterobacter xiangfangensis		97.1372	76.2	United Kingdom	2006	Homo sapiens	blood
GCA_900075615.1	FJYN00000000	SAMEA2273343	2016-04-05	e1356	Enterobacter cloacae	Enterobacter xiangfangensis		97.0392	75.6	United Kingdom	2006	Homo sapiens	blood
GCA_900075625.1	FJYO00000000	SAMEA2273344	2016-04-05	e1379	Enterobacter cloacae	Enterobacter xiangfangensis		99.0348	93.6	United Kingdom	2006	Homo sapiens	blood
GCA_900075635.1	FJYQ00000000	SAMEA2273345	2016-04-05	e1386	Enterobacter cloacae	Enterobacter xiangfangensis		97.0938	75.7	United Kingdom	2006	Homo sapiens	blood
GCA_900075645.1	FJYS00000000	SAMEA2273348	2016-04-04	e1408	Enterobacter cloacae	Enterobacter xiangfangensis		97.125	76.1	United Kingdom	2006	Homo sapiens	blood
GCA_900075655.1	FJYP00000000	SAMEA2273346	2016-04-05	e1387	Enterobacter cloacae	Enterobacter hoffmannii		99.0584	93.4	United Kingdom	2006	Homo sapiens	blood
GCA_900075665.1	FJYT00000000	SAMEA2273347	2016-04-05	e1391	Enterobacter cloacae	Enterobacter xiangfangensis		97.0925	76	United Kingdom	2006	Homo sapiens	blood
GCA_900075675.1	FJYR00000000	SAMEA2273499	2016-04-05	e1395	Enterobacter cloacae	Enterobacter xiangfangensis		97.025	75.9	United Kingdom	2006	Homo sapiens	blood
GCA_900075685.1	FJYU00000000	SAMEA2273350	2016-04-05	e1421	Enterobacter cloacae	Enterobacter xiangfangensis		97.1101	75.8	United Kingdom	2006	Homo sapiens	blood
GCA_900075695.1	FJYV00000000	SAMEA2273351	2016-04-04	e1422	Enterobacter cloacae	Enterobacter xiangfangensis		99.9252	99.7	United Kingdom	2006	Homo sapiens	blood
GCA_900075705.1	FJYX00000000	SAMEA2273353	2016-04-05	e1425	Enterobacter cloacae	Enterobacter kobei		98.6588	91.6	United Kingdom	2006	Homo sapiens	blood
GCA_900075715.1	FJYW00000000	SAMEA2273352	2016-04-05	e1424	Enterobacter cloacae	Enterobacter xiangfangensis		97.0121	75.7	United Kingdom	2006	Homo sapiens	blood
GCA_900075725.1	FJYY00000000	SAMEA2273356	2016-04-04	e1454	Enterobacter cloacae	Enterobacter xiangfangensis		97.1726	76.1	United Kingdom	2006	Homo sapiens	blood
GCA_900075735.1	FJZB00000000	SAMEA2273360	2016-04-05	e1481	Enterobacter cloacae	Enterobacter xiangfangensis		99.0721	93.3	United Kingdom	2006	Homo sapiens	blood
GCA_900075745.1	FJYZ00000000	SAMEA2273357	2016-04-05	e1464	Enterobacter cloacae	Enterobacter hoffmannii		98.993	93.2	United Kingdom	2006	Homo sapiens	blood
GCA_900075755.1	FJZA00000000	SAMEA2273130	2016-04-05	e147	Enterobacter cloacae	Enterobacter hoffmannii		98.9932	93	United Kingdom	2001	Homo sapiens	blood
GCA_900075765.1	FJZC00000000	SAMEA2273362	2016-04-05	e1486	Enterobacter cloacae	Enterobacter xiangfangensis		99.0544	93.3	United Kingdom	2006	Homo sapiens	blood
GCA_900075775.1	FJZD00000000	SAMEA2273363	2016-04-05	e1487	Enterobacter cloacae	Enterobacter xiangfangensis		97.1051	76.3	United Kingdom	2006	Homo sapiens	blood
GCA_900075785.1	FJZF00000000	SAMEA2273366	2016-04-05	e1517	Enterobacter cloacae	Enterobacter hoffmannii		98.9597	92.7	United Kingdom	2007	Homo sapiens	blood
GCA_900075795.1	FJZG00000000	SAMEA2273367	2016-04-05	e1518	Enterobacter cloacae	Enterobacter xiangfangensis		97.0824	75.9	United Kingdom	2007	Homo sapiens	blood
GCA_900075805.1	FJZE00000000	SAMEA2273364	2016-04-05	e1488	Enterobacter cloacae	Enterobacter hoffmannii		98.8972	92	United Kingdom	2006	Homo sapiens	blood
GCA_900075815.1	FJZI00000000	SAMEA2273372	2016-04-04	e1527	Enterobacter cloacae	Enterobacter bugandensis		98.6576	89.7	United Kingdom	2007	Homo sapiens	blood
GCA_900075825.1	FJZH00000000	SAMEA2273371	2016-04-04	e1521	Enterobacter cloacae	Enterobacter xiangfangensis		97.1583	76.5	United Kingdom	2007	Homo sapiens	blood
GCA_900075835.1	FJZJ00000000	SAMEA2273373	2016-04-05	e1531	Enterobacter cloacae	Enterobacter xiangfangensis		97.0686	75.7	United Kingdom	2007	Homo sapiens	blood
GCA_900075845.1	FJZK00000000	SAMEA2273376	2016-04-04	e1547	Enterobacter cloacae	Enterobacter xiangfangensis		97.1663	76.3	United Kingdom	2007	Homo sapiens	blood
GCA_900075855.1	FJZP00000000	SAMEA2273379	2016-04-05	e1556	Enterobacter cloacae	Enterobacter asburiae		96.6447	73.3	United Kingdom	2007	Homo sapiens	blood
GCA_900075865.1	FJZL00000000	SAMEA2273378	2016-04-05	e1554	Enterobacter cloacae	Enterobacter xiangfangensis		97.135	75.8	United Kingdom	2007	Homo sapiens	blood
GCA_900075875.1	FJZM00000000	SAMEA2273380	2016-04-05	e1562	Enterobacter cloacae	Enterobacter hoffmannii		98.9816	92.7	United Kingdom	2007	Homo sapiens	blood
GCA_900075885.1	FJZN00000000	SAMEA2273381	2016-04-05	e1563	Enterobacter cloacae	Enterobacter hoffmannii		98.962	93.1	United Kingdom	2007	Homo sapiens	blood
GCA_900075895.1	FJZO00000000	SAMEA2273384	2016-04-13	e1586	Enterobacter cloacae	Enterobacter hoffmannii		98.8445	92.2	United Kingdom	2007	Homo sapiens	blood
GCA_900075905.1	FJZQ00000000	SAMEA2273385	2016-04-05	e1587	Enterobacter cloacae	Enterobacter hoffmannii		99.0147	93	United Kingdom	2007	Homo sapiens	blood
GCA_900075915.1	FJZR00000000	SAMEA2273386	2016-04-05	e1589	Enterobacter cloacae	Enterobacter xiangfangensis		97.152	76	United Kingdom	2007	Homo sapiens	blood
GCA_900075925.1	FJZS00000000	SAMEA2273387	2016-04-13	e1603	Enterobacter cloacae	Enterobacter hoffmannii		99.029	93	United Kingdom	2007	Homo sapiens	blood
GCA_900075935.1	FJZU00000000	SAMEA2273503	2016-04-04	e1617	Enterobacter cloacae	Enterobacter ludwigii		98.7617	90.7	United Kingdom	2007	Homo sapiens	blood
GCA_900075945.1	FJZT00000000	SAMEA2273388	2016-04-04	e1605	Enterobacter cloacae	Enterobacter xiangfangensis		97.0205	75.4	United Kingdom	2007	Homo sapiens	blood
GCA_900075955.1	FJZW00000000	SAMEA2273512	2016-04-05	e1627	Enterobacter cloacae	Enterobacter xiangfangensis		99.0327	93.5	United Kingdom	2007	Homo sapiens	blood
GCA_900075965.1	FJZV00000000	SAMEA2273511	2016-04-13	e1623	Enterobacter cloacae	Enterobacter xiangfangensis		99.0242	93.5	United Kingdom	2007	Homo sapiens	blood
GCA_900075975.1	FJZX00000000	SAMEA2273392	2016-04-05	e1632	Enterobacter cloacae	Enterobacter xiangfangensis		97.1139	76	United Kingdom	2007	Homo sapiens	blood
GCA_900075985.1	FJZY00000000	SAMEA2273393	2016-04-05	e1635	Enterobacter cloacae	Enterobacter xiangfangensis		97.1287	75.9	United Kingdom	2007	Homo sapiens	blood
GCA_900075995.1	FJZZ00000000	SAMEA2273394	2016-04-13	e1639	Enterobacter cloacae	Enterobacter xiangfangensis		97.0104	75.7	United Kingdom	2007	Homo sapiens	blood
GCA_900076005.1	FKAA00000000	SAMEA2273513	2016-04-05	e1655	Enterobacter cloacae	Enterobacter xiangfangensis		97.1045	75.7	United Kingdom	2007	Homo sapiens	blood
GCA_900076015.1	FKAB00000000	SAMEA2273396	2016-04-05	e1676	Enterobacter cloacae	Enterobacter xiangfangensis		99.0971	93.7	United Kingdom	2007	Homo sapiens	blood
GCA_900076025.1	FKAC00000000	SAMEA2273397	2016-04-13	e1682	Enterobacter cloacae	Enterobacter kobei		99.2109	95.2	United Kingdom	2007	Homo sapiens	blood
GCA_900076035.1	FKAD00000000	SAMEA2273398	2016-04-04	e1690	Enterobacter cloacae	Enterobacter xiangfangensis		97.0656	75.5	United Kingdom	2007	Homo sapiens	blood
GCA_900076045.1	FKAE00000000	SAMEA2273399	2016-04-04	e1693	Enterobacter cloacae	Enterobacter xiangfangensis		97.0615	75.5	United Kingdom	2007	Homo sapiens	blood
GCA_900076055.1	FKAF00000000	SAMEA2273118	2016-04-05	e17	Enterobacter cloacae	Enterobacter xiangfangensis		97.1389	76	United Kingdom	2001	Homo sapiens	blood
GCA_900076065.1	FKAG00000000	SAMEA2273400	2016-04-13	e1697	Enterobacter cloacae	Enterobacter xiangfangensis		97.1349	76	United Kingdom	2007	Homo sapiens	blood
GCA_900076085.1	FKAI00000000	SAMEA2273402	2016-04-13	e1713	Enterobacter cloacae	Enterobacter xiangfangensis		99.083	93.3	United Kingdom	2007	Homo sapiens	blood
GCA_900076095.1	FKAJ00000000	SAMEA2273403	2016-04-13	e1714	Enterobacter cloacae	Enterobacter hoffmannii		98.9903	92.9	United Kingdom	2007	Homo sapiens	blood
GCA_900076105.1	FKAK00000000	SAMEA2273405	2016-04-13	e1718	Enterobacter cloacae	Enterobacter xiangfangensis		99.1491	93	United Kingdom	2007	Homo sapiens	blood
GCA_900076115.1	FKAL00000000	SAMEA2273406	2016-04-13	e1719	Enterobacter cloacae	Enterobacter xiangfangensis		99.1275	93.4	United Kingdom	2007	Homo sapiens	blood
GCA_900076125.1	FKAM00000000	SAMEA2273407	2016-04-13	e1720	Enterobacter cloacae	Enterobacter xiangfangensis		97.0389	75.8	United Kingdom	2007	Homo sapiens	blood
GCA_900076135.1	FKAQ00000000	SAMEA2273514	2016-04-13	e1772	Enterobacter cloacae	Enterobacter xiangfangensis		97.1146	75.9	United Kingdom	2008	Homo sapiens	blood
GCA_900076145.1	FKAO00000000	SAMEA2273412	2016-04-13	e1770	Enterobacter cloacae	Enterobacter hoffmannii		98.305	86.5	United Kingdom	2008	Homo sapiens	blood
GCA_900076155.1	FKAN00000000	SAMEA2273411	2016-04-13	e1764	Enterobacter cloacae	Enterobacter xiangfangensis		97.0915	75.9	United Kingdom	2008	Homo sapiens	blood
GCA_900076165.1	FKAP00000000	SAMEA2273409	2016-04-13	e1728	Enterobacter cloacae	Enterobacter xiangfangensis		99.004	93.4	United Kingdom	2007	Homo sapiens	blood
GCA_900076175.1	FKAS00000000	SAMEA2273414	2016-04-13	e1775	Enterobacter cloacae	Enterobacter xiangfangensis		99.082	93.6	United Kingdom	2008	Homo sapiens	blood
GCA_900076185.1	FKAR00000000	SAMEA2273413	2016-04-13	e1774	Enterobacter cloacae	Enterobacter xiangfangensis		97.15	75.8	United Kingdom	2008	Homo sapiens	blood
GCA_900076195.1	FKAT00000000	SAMEA2273415	2016-04-13	e1784	Enterobacter cloacae	Enterobacter xiangfangensis		97.0368	75.7	United Kingdom	2008	Homo sapiens	blood
GCA_900076205.1	FKAU00000000	SAMEA2273416	2016-04-13	e1795	Enterobacter cloacae	Enterobacter xiangfangensis		97.0615	75.8	United Kingdom	2008	Homo sapiens	blood
GCA_900076215.1	FKAV00000000	SAMEA2273506	2016-04-13	e1821	Enterobacter cloacae	Enterobacter xiangfangensis		97.0673	75.7	United Kingdom	2008	Homo sapiens	blood
GCA_900076225.1	FKAW00000000	SAMEA2273418	2016-04-05	e1831	Enterobacter cloacae	Enterobacter xiangfangensis		97.1066	76	United Kingdom	2008	Homo sapiens	blood
GCA_900076235.1	FKAX00000000	SAMEA2273419	2016-04-05	e1832	Enterobacter cloacae	Enterobacter xiangfangensis		97.0481	75.6	United Kingdom	2008	Homo sapiens	blood
GCA_900076245.1	FKAY00000000	SAMEA2273420	2016-04-13	e1837	Enterobacter cloacae	Enterobacter xiangfangensis		97.0086	75.8	United Kingdom	2008	Homo sapiens	blood
GCA_900076255.1	FKAZ00000000	SAMEA2273421	2016-04-04	e1873	Enterobacter cloacae	Enterobacter xiangfangensis		99.0322	93.4	United Kingdom	2008	Homo sapiens	blood
GCA_900076265.1	FKBA00000000	SAMEA2273422	2016-04-13	e1879	Enterobacter cloacae	Enterobacter xiangfangensis		98.9712	93	United Kingdom	2008	Homo sapiens	blood
GCA_900076275.1	FKIU00000000	SAMEA2273423	2016-04-15	e1889	Enterobacter cloacae	Enterobacter hoffmannii		99.0258	92.7	United Kingdom	2008	Homo sapiens	blood
GCA_900076285.1	FKBB00000000	SAMEA2273425	2016-04-13	e1942	Enterobacter cloacae	Enterobacter roggenkampii		98.3088	86.8	United Kingdom	2008	Homo sapiens	blood
GCA_900076295.1	FKBD00000000	SAMEA2273426	2016-04-13	e1947	Enterobacter cloacae	Enterobacter xiangfangensis		99.1309	94	United Kingdom	2008	Homo sapiens	blood
GCA_900076305.1	FKBG00000000	SAMEA2273430	2016-04-13	e1985	Enterobacter cloacae	Enterobacter hoffmannii		99.0218	93.1	United Kingdom	2008	Homo sapiens	blood
GCA_900076315.1	FKBE00000000	SAMEA2273428	2016-04-13	e1963	Enterobacter cloacae	Enterobacter xiangfangensis		97.0731	75.8	United Kingdom	2008	Homo sapiens	blood
GCA_900076325.1	FKBF00000000	SAMEA2273429	2016-04-13	e1983	Enterobacter cloacae	Enterobacter xiangfangensis		99.0897	94.1	United Kingdom	2008	Homo sapiens	blood
GCA_900076335.1	FKBC00000000	SAMEA2273427	2016-04-13	e1948	Enterobacter cloacae	Enterobacter xiangfangensis		99.1308	93.9	United Kingdom	2008	Homo sapiens	blood
GCA_900076345.1	FKBH00000000	SAMEA2273431	2016-04-13	e2005	Enterobacter cloacae	Enterobacter xiangfangensis		97.1139	76.2	United Kingdom	2009	Homo sapiens	blood
GCA_900076355.1	FKBJ00000000	SAMEA2273433	2016-04-13	e2024	Enterobacter cloacae	Enterobacter xiangfangensis		97.1302	75.9	United Kingdom	2009	Homo sapiens	blood
GCA_900076365.1	FKBK00000000	SAMEA2273434	2016-04-13	e2032	Enterobacter cloacae	Taxon_4	Enterobacter chengduensis	95.5237	64.4	United Kingdom	2009	Homo sapiens	blood
GCA_900076375.1	FKBL00000000	SAMEA2273435	2016-04-13	e2048	Enterobacter cloacae	Enterobacter xiangfangensis		97.0895	76.2	United Kingdom	2009	Homo sapiens	blood
GCA_900076385.1	FKBI00000000	SAMEA2273432	2016-04-13	e2022	Enterobacter cloacae	Enterobacter asburiae		96.7221	73.8	United Kingdom	2009	Homo sapiens	blood
GCA_900076395.1	FKBM00000000	SAMEA2273436	2016-04-13	e2049	Enterobacter cloacae	Enterobacter xiangfangensis		97.0674	76	United Kingdom	2009	Homo sapiens	blood
GCA_900076405.1	FKBP00000000	SAMEA2273438	2016-04-13	e2071	Enterobacter cloacae	Enterobacter xiangfangensis		97.1352	76	United Kingdom	2009	Homo sapiens	blood
GCA_900076415.1	FKBN00000000	SAMEA2273437	2016-04-13	e2054	Enterobacter cloacae	Enterobacter xiangfangensis		97.1003	75.8	United Kingdom	2009	Homo sapiens	blood
GCA_900076425.1	FKBO00000000	SAMEA2273439	2016-04-13	e2090	Enterobacter cloacae	Enterobacter hoffmannii		99.0109	93	United Kingdom	2009	Homo sapiens	blood
GCA_900076435.1	FKIQ00000000	SAMEA2273441	2016-04-15	e2129	Enterobacter cloacae	Enterobacter xiangfangensis		97.0685	75.8	United Kingdom	2009	Homo sapiens	blood
GCA_900076445.1	FKCX00000000	SAMEA2273442	2016-04-13	e2140	Enterobacter cloacae	Enterobacter xiangfangensis		97.1323	75.9	United Kingdom	2009	Homo sapiens	blood
GCA_900076455.1	FKBQ00000000	SAMEA2273440	2016-04-13	e2127	Enterobacter cloacae	Enterobacter xiangfangensis		97.0633	76.1	United Kingdom	2009	Homo sapiens	blood
GCA_900076465.1	FKCD00000000	SAMEA2273510	2016-04-13	e2144	Enterobacter cloacae	Enterobacter xiangfangensis		97.0019	75.6	United Kingdom	2009	Homo sapiens	blood
GCA_900076475.1	FKDF00000000	SAMEA2273509	2016-04-13	e2276	Enterobacter cloacae	Enterobacter xiangfangensis		97.0972	75.9	United Kingdom	2010	Homo sapiens	blood
GCA_900076485.1	FKDK00000000	SAMEA2273443	2016-04-13	e2161	Enterobacter cloacae	Enterobacter roggenkampii		98.3501	86.1	United Kingdom	2009	Homo sapiens	blood
GCA_900076495.1	FKDI00000000	SAMEA2273446	2016-04-13	e2260	Enterobacter cloacae	Enterobacter xiangfangensis		97.0254	75.5	United Kingdom	2010	Homo sapiens	blood
GCA_900076505.1	FKCR00000000	SAMEA2273447	2016-04-13	e2273	Enterobacter cloacae	Enterobacter hoffmannii		99.0287	92.8	United Kingdom	2010	Homo sapiens	blood
GCA_900076515.1	FKCQ00000000	SAMEA2273448	2016-04-13	e2282	Enterobacter cloacae	Enterobacter hoffmannii		98.9974	92.3	United Kingdom	2010	Homo sapiens	blood
GCA_900076525.1	FKCA00000000	SAMEA2273449	2016-04-13	e2284	Enterobacter cloacae	Enterobacter xiangfangensis		97.0654	75.8	United Kingdom	2010	Homo sapiens	blood
GCA_900076535.1	FKCT00000000	SAMEA2273450	2016-04-13	e2300	Enterobacter cloacae	Enterobacter hoffmannii		98.8963	92.7	United Kingdom	2010	Homo sapiens	blood
GCA_900076545.1	FKDC00000000	SAMEA2273451	2016-04-13	e2346	Enterobacter cloacae	Enterobacter hoffmannii		98.92	92.9	United Kingdom	2010	Homo sapiens	blood
GCA_900076555.1	FKIS00000000	SAMEA2273453	2016-04-15	e2352	Enterobacter cloacae	Enterobacter xiangfangensis		97.0333	75.7	United Kingdom	2010	Homo sapiens	blood
GCA_900076575.1	FKCG00000000	SAMEA2273452	2016-04-13	e2350	Enterobacter cloacae	Enterobacter ludwigii		98.7056	90.7	United Kingdom	2010	Homo sapiens	blood
GCA_900076585.1	FKCC00000000	SAMEA2273456	2016-04-13	e2414	Enterobacter cloacae	Enterobacter asburiae		96.721	74.3	United Kingdom	2010	Homo sapiens	blood
GCA_900076595.1	FKDH00000000	SAMEA2273133	2016-04-13	e242	Enterobacter cloacae	Enterobacter xiangfangensis		97.1751	76.1	United Kingdom	2001	Homo sapiens	blood
GCA_900076605.1	FKDG00000000	SAMEA2273473	2016-04-13	e247	Enterobacter cloacae	Enterobacter xiangfangensis		97.121	75.9	United Kingdom	2001	Homo sapiens	blood
GCA_900076615.1	FKBZ00000000	SAMEA2273458	2016-04-13	e2433	Enterobacter cloacae	Enterobacter xiangfangensis		99.1646	93.9	United Kingdom	2010	Homo sapiens	blood
GCA_900076625.1	FKCB00000000	SAMEA2273508	2016-04-13	e2473	Enterobacter cloacae	Enterobacter xiangfangensis		99.0908	93.5	United Kingdom	2010	Homo sapiens	blood
GCA_900076635.1	FKCV00000000	SAMEA2273134	2016-04-13	e248	Enterobacter cloacae	Enterobacter xiangfangensis		97.1261	76	United Kingdom	2001	Homo sapiens	blood
GCA_900076645.1	FKCO00000000	SAMEA2273459	2016-04-13	e2487	Enterobacter cloacae	Enterobacter xiangfangensis		97.166	76.2	United Kingdom	2010	Homo sapiens	blood
GCA_900076655.1	FKCU00000000	SAMEA2273457	2016-04-13	e2430	Enterobacter cloacae	Enterobacter hoffmannii		98.9968	93.1	United Kingdom	2010	Homo sapiens	blood
GCA_900076665.1	FKCS00000000	SAMEA2273461	2016-04-13	e2549	Enterobacter cloacae	Enterobacter hoffmannii		99.0306	92.9	United Kingdom	2011	Homo sapiens	blood
GCA_900076675.1	FKDE00000000	SAMEA2273135	2016-04-13	e261	Enterobacter cloacae	Enterobacter hoffmannii		98.9121	92.2	United Kingdom	2002	Homo sapiens	blood
GCA_900076685.1	FKDL00000000	SAMEA2273462	2016-04-13	e2550	Enterobacter cloacae	Enterobacter hoffmannii		99.0065	92.9	United Kingdom	2011	Homo sapiens	blood
GCA_900076695.1	FKCW00000000	SAMEA2273463	2016-04-13	e2575	Enterobacter cloacae	Enterobacter hoffmannii		99.0196	93.3	United Kingdom	2011	Homo sapiens	blood
GCA_900076705.1	FKCJ00000000	SAMEA2273137	2016-04-13	e267	Enterobacter cloacae	Enterobacter xiangfangensis		97.0849	75.7	United Kingdom	2002	Homo sapiens	blood
GCA_900076715.1	FKDD00000000	SAMEA2273136	2016-04-13	e264	Enterobacter cloacae	Enterobacter roggenkampii		98.2144	86.1	United Kingdom	2002	Homo sapiens	blood
GCA_900076725.1	FKBY00000000	SAMEA2273464	2016-04-13	e2698	Enterobacter cloacae	Enterobacter xiangfangensis		99.0348	93.3	United Kingdom	2011	Homo sapiens	blood
GCA_900076745.1	FKDB00000000	SAMEA2273474	2016-04-13	e272	Enterobacter cloacae	Enterobacter xiangfangensis		97.1081	75.9	United Kingdom	2002	Homo sapiens	blood
GCA_900076755.1	FKCF00000000	SAMEA2273467	2016-04-13	e2752	Enterobacter cloacae	Enterobacter hoffmannii		98.9755	93.1	United Kingdom	2011	Homo sapiens	blood
GCA_900076765.1	FKBV00000000	SAMEA2273466	2016-04-13	e2743	Enterobacter cloacae	Enterobacter xiangfangensis		97.0554	75.7	United Kingdom	2011	Homo sapiens	blood
GCA_900076775.1	FKBU00000000	SAMEA2273468	2016-04-13	e2760	Enterobacter cloacae	Enterobacter xiangfangensis		97.0958	75.9	United Kingdom	2011	Homo sapiens	blood
GCA_900076785.1	FKCN00000000	SAMEA2273469	2016-04-13	e2761	Enterobacter cloacae	Enterobacter xiangfangensis		97.1087	75.8	United Kingdom	2011	Homo sapiens	blood
GCA_900076795.1	FKDA00000000	SAMEA2273470	2016-04-13	e2770	Enterobacter cloacae	Enterobacter xiangfangensis		97.1838	76.1	United Kingdom	2011	Homo sapiens	blood
GCA_900076805.1	FKBW00000000	SAMEA2273139	2016-04-13	e282	Enterobacter cloacae	Enterobacter xiangfangensis		97.0879	76.3	United Kingdom	2002	Homo sapiens	blood
GCA_900076815.1	FKBX00000000	SAMEA2273140	2016-04-13	e283	Enterobacter cloacae	Enterobacter xiangfangensis		99.0753	93	United Kingdom	2002	Homo sapiens	blood
GCA_900076825.1	FKIR00000000	SAMEA2273505	2016-04-15	e2793	Enterobacter cloacae	Enterobacter xiangfangensis		97.0775	75.8	United Kingdom	2011	Homo sapiens	blood
GCA_900076835.1	FKCK00000000	SAMEA2273141	2016-04-13	e287	Enterobacter cloacae	Enterobacter xiangfangensis		97.1344	76.3	United Kingdom	2002	Homo sapiens	blood
GCA_900076845.1	FKDJ00000000	SAMEA2273143	2016-04-13	e289	Enterobacter cloacae	Enterobacter xiangfangensis		97.1833	76	United Kingdom	2002	Homo sapiens	blood
GCA_900076855.1	FKCE00000000	SAMEA2273142	2016-04-13	e288	Enterobacter cloacae	Enterobacter xiangfangensis		97.0805	76.3	United Kingdom	2002	Homo sapiens	blood
GCA_900076865.1	FKCL00000000	SAMEA2273145	2016-04-13	e294	Enterobacter cloacae	Enterobacter xiangfangensis		97.1586	76.4	United Kingdom	2002	Homo sapiens	blood
GCA_900076875.1	FKCY00000000	SAMEA2273144	2016-04-13	e292	Enterobacter cloacae	Enterobacter hoffmannii		99.0079	93.1	United Kingdom	2002	Homo sapiens	blood
GCA_900076885.1	FKCH00000000	SAMEA2273475	2016-04-13	e298	Enterobacter cloacae	Enterobacter xiangfangensis		97.0555	75.7	United Kingdom	2002	Homo sapiens	blood
GCA_900076895.1	FKIX00000000	SAMEA2273146	2016-04-15	e301	Enterobacter cloacae	Enterobacter xiangfangensis		97.1046	75.8	United Kingdom	2002	Homo sapiens	blood
GCA_900076905.1	FKCP00000000	SAMEA2273211	2016-04-13	e302	Enterobacter cloacae	Enterobacter xiangfangensis		97.1155	76.3	United Kingdom	2002	Homo sapiens	blood
GCA_900076915.1	FKIW00000000	SAMEA2273148	2016-04-15	e317	Enterobacter cloacae	Enterobacter hoffmannii		99.0225	92.7	United Kingdom	2002	Homo sapiens	blood
GCA_900076925.1	FKDN00000000	SAMEA2273149	2016-04-13	e318	Enterobacter cloacae	Enterobacter hoffmannii		98.9271	92.6	United Kingdom	2002	Homo sapiens	blood
GCA_900076935.1	FKDP00000000	SAMEA2273152	2016-04-13	e332	Enterobacter cloacae	Enterobacter xiangfangensis		97.123	76	United Kingdom	2002	Homo sapiens	blood
GCA_900076945.1	FKCZ00000000	SAMEA2273147	2016-04-13	e316	Enterobacter cloacae	Enterobacter hoffmannii		99.0621	93.4	United Kingdom	2002	Homo sapiens	blood
GCA_900076955.1	FKDM00000000	SAMEA2273150	2016-04-13	e319	Enterobacter cloacae	Enterobacter xiangfangensis		99.101	93.5	United Kingdom	2002	Homo sapiens	blood
GCA_900076965.1	FKDO00000000	SAMEA2273151	2016-04-13	e320	Enterobacter cloacae	Enterobacter xiangfangensis		97.0228	75.5	United Kingdom	2002	Homo sapiens	blood
GCA_900076975.1	FKDR00000000	SAMEA2273153	2016-04-13	e341	Enterobacter cloacae	Enterobacter xiangfangensis		97.0943	75.8	United Kingdom	2002	Homo sapiens	blood
GCA_900076985.1	FKDQ00000000	SAMEA2273154	2016-04-13	e351	Enterobacter cloacae	Enterobacter xiangfangensis		97.1705	76.2	United Kingdom	2002	Homo sapiens	blood
GCA_900076995.1	FKDS00000000	SAMEA2273155	2016-04-13	e352	Enterobacter cloacae	Enterobacter xiangfangensis		97.1249	76.2	United Kingdom	2002	Homo sapiens	blood
GCA_900077005.1	FKDT00000000	SAMEA2273477	2016-04-13	e362	Enterobacter cloacae	Enterobacter quasiroggenkampii		98.548	89.1	United Kingdom	2002	Homo sapiens	blood
GCA_900077015.1	FKDU00000000	SAMEA2273156	2016-04-13	e377	Enterobacter cloacae	Enterobacter hoffmannii		99.0423	93.3	United Kingdom	2002	Homo sapiens	blood
GCA_900077025.1	FKDV00000000	SAMEA2273157	2016-04-13	e380	Enterobacter cloacae	Enterobacter xiangfangensis		97.1106	75.9	United Kingdom	2002	Homo sapiens	blood
GCA_900077035.1	FKIT00000000	SAMEA2273158	2016-04-16	e381	Enterobacter cloacae	Klebsiella aerogenes		96.9674	74.6	United Kingdom	1800/2014	Homo sapiens	blood
GCA_900077045.1	FKDY00000000	SAMEA2273159	2016-04-13	e395	Enterobacter cloacae	Enterobacter hoffmannii		98.9475	93.1	United Kingdom	2002	Homo sapiens	blood
GCA_900077055.1	FKDW00000000	SAMEA2273160	2016-04-13	e391	Enterobacter cloacae	Enterobacter xiangfangensis		97.023	75.4	United Kingdom	2002	Homo sapiens	blood
GCA_900077065.1	FKDX00000000	SAMEA2273161	2016-04-13	e400	Enterobacter cloacae	Enterobacter hoffmannii		99.0358	93.4	United Kingdom	2002	Homo sapiens	blood
GCA_900077085.1	FKDZ00000000	SAMEA2273163	2016-04-13	e404	Enterobacter cloacae	Enterobacter hoffmannii		98.9722	93.2	United Kingdom	2002	Homo sapiens	blood
GCA_900077095.1	FKEA00000000	SAMEA2273496	2016-04-13	e405	Enterobacter cloacae	Enterobacter hoffmannii		98.9731	93.2	United Kingdom	2002	Homo sapiens	blood
GCA_900077115.1	FKEB00000000	SAMEA2273165	2016-04-13	e432	Enterobacter cloacae	Enterobacter xiangfangensis		97.1367	76.3	United Kingdom	2002	Homo sapiens	blood
GCA_900077125.1	FKED00000000	SAMEA2273167	2016-04-13	e438	Enterobacter cloacae	Citrobacter portucalensis		97.602	79.9	United Kingdom	1800/2014	Homo sapiens	blood
GCA_900077135.1	FKEC00000000	SAMEA2273166	2016-04-13	e435	Enterobacter cloacae	Enterobacter hoffmannii		98.954	93.1	United Kingdom	2002	Homo sapiens	blood
GCA_900077145.1	FKEF00000000	SAMEA2273495	2016-04-13	e440	Enterobacter cloacae	Enterobacter xiangfangensis		97.0347	75.7	United Kingdom	2002	Homo sapiens	blood
GCA_900077155.1	FKEE00000000	SAMEA2273169	2016-04-13	e448	Enterobacter cloacae	Enterobacter kobei		99.2433	95.1	United Kingdom	2002	Homo sapiens	blood
GCA_900077165.1	FKEM00000000	SAMEA2273171	2016-04-13	e456	Enterobacter cloacae	Enterobacter asburiae		96.7405	73.8	United Kingdom	2002	Homo sapiens	blood
GCA_900077175.1	FKEK00000000	SAMEA2273172	2016-04-13	e458	Enterobacter cloacae	Enterobacter hoffmannii		99.0298	93.5	United Kingdom	2002	Homo sapiens	blood
GCA_900077185.1	FKEI00000000	SAMEA2273170	2016-04-13	e452	Enterobacter cloacae	Enterobacter xiangfangensis		97.1554	75.8	United Kingdom	2002	Homo sapiens	blood
GCA_900077195.1	FKEJ00000000	SAMEA2273471	2016-04-13	e473	Enterobacter cloacae	Enterobacter xiangfangensis		97.0683	75.8	United Kingdom	2002	Homo sapiens	blood
GCA_900077215.1	FKEG00000000	SAMEA2273177	2016-04-13	e483	Enterobacter cloacae	Taxon_5	Enterobacter asburiae	92.9504	49.6	United Kingdom	2002	Homo sapiens	blood
GCA_900077225.1	FKEH00000000	SAMEA2273176	2016-04-13	e482	Enterobacter cloacae	Enterobacter hoffmannii		98.9314	92.4	United Kingdom	2002	Homo sapiens	blood
GCA_900077235.1	FKEL00000000	SAMEA2273178	2016-04-13	e484	Enterobacter cloacae	Enterobacter hoffmannii		98.8866	92.4	United Kingdom	2002	Homo sapiens	blood
GCA_900077245.1	FKEO00000000	SAMEA2273179	2016-04-13	e487	Enterobacter cloacae	Enterobacter hoffmannii		98.8932	92.4	United Kingdom	2002	Homo sapiens	blood
GCA_900077255.1	FKEU00000000	SAMEA2273182	2016-04-13	e521	Enterobacter cloacae	Enterobacter xiangfangensis		97.1193	76.2	United Kingdom	2003	Homo sapiens	blood
GCA_900077265.1	FKEP00000000	SAMEA2273181	2016-04-13	e513	Enterobacter cloacae	Enterobacter hoffmannii		98.919	92	United Kingdom	2003	Homo sapiens	blood
GCA_900077275.1	FKEN00000000	SAMEA2273183	2016-04-13	e532	Enterobacter cloacae	Enterobacter xiangfangensis		97.1278	76.2	United Kingdom	2003	Homo sapiens	blood
GCA_900077285.1	FKEQ00000000	SAMEA2273184	2016-04-13	e533	Enterobacter cloacae	Enterobacter xiangfangensis		97.1371	76	United Kingdom	2003	Homo sapiens	blood
GCA_900077295.1	FKES00000000	SAMEA2273186	2016-04-13	e545	Enterobacter cloacae	Enterobacter asburiae		96.6711	73.7	United Kingdom	2003	Homo sapiens	blood
GCA_900077305.1	FKET00000000	SAMEA2273122	2016-04-13	e54	Enterobacter cloacae	Enterobacter roggenkampii		98.3685	87.9	United Kingdom	2001	Homo sapiens	blood
GCA_900077315.1	FKER00000000	SAMEA2273185	2016-04-13	e534	Enterobacter cloacae	Enterobacter xiangfangensis		97.1498	76.3	United Kingdom	2003	Homo sapiens	blood
GCA_900077325.1	FKEV00000000	SAMEA2273187	2016-04-13	e552	Enterobacter cloacae	Enterobacter xiangfangensis		99.0064	93.6	United Kingdom	2003	Homo sapiens	blood
GCA_900077335.1	FKEW00000000	SAMEA2273188	2016-04-13	e554	Enterobacter cloacae	Enterobacter xiangfangensis		97.143	75.9	United Kingdom	2003	Homo sapiens	blood
GCA_900077345.1	FKEY00000000	SAMEA2273189	2016-04-13	e558	Enterobacter cloacae	Enterobacter ludwigii		98.7445	91	United Kingdom	2003	Homo sapiens	blood
GCA_900077355.1	FKEZ00000000	SAMEA2273190	2016-04-13	e559	Enterobacter cloacae	Enterobacter xiangfangensis		97.0916	75.8	United Kingdom	2003	Homo sapiens	blood
GCA_900077365.1	FKEX00000000	SAMEA2273191	2016-04-13	e571	Enterobacter cloacae	Enterobacter xiangfangensis		99.1143	93.2	United Kingdom	2003	Homo sapiens	blood
GCA_900077375.1	FKFA00000000	SAMEA2273192	2016-04-13	e572	Enterobacter cloacae	Enterobacter xiangfangensis		97.1294	75.9	United Kingdom	2003	Homo sapiens	blood
GCA_900077385.1	FKFD00000000	SAMEA2273494	2016-04-13	e575	Enterobacter cloacae	Enterobacter hoffmannii		98.9947	93.5	United Kingdom	2003	Homo sapiens	blood
GCA_900077395.1	FKFB00000000	SAMEA2273194	2016-04-13	e590	Enterobacter cloacae	Enterobacter xiangfangensis		99.103	94.3	United Kingdom	2003	Homo sapiens	blood
GCA_900077405.1	FKFC00000000	SAMEA2273195	2016-04-13	e592	Enterobacter cloacae	Enterobacter xiangfangensis		97.1025	75.7	United Kingdom	2003	Homo sapiens	blood
GCA_900077415.1	FKFG00000000	SAMEA2273196	2016-04-13	e597	Enterobacter cloacae	Enterobacter xiangfangensis		97.0352	75.7	United Kingdom	2003	Homo sapiens	blood
GCA_900077425.1	FKFE00000000	SAMEA2273492	2016-04-13	e595	Enterobacter cloacae	Enterobacter hoffmannii		98.9248	93.3	United Kingdom	2003	Homo sapiens	blood
GCA_900077435.1	FKFF00000000	SAMEA2273491	2016-04-13	e598	Enterobacter cloacae	Enterobacter xiangfangensis		97.0381	75.6	United Kingdom	2003	Homo sapiens	blood
GCA_900077445.1	FKFH00000000	SAMEA2273197	2016-04-13	e600	Enterobacter cloacae	Enterobacter xiangfangensis		97.0018	75.7	United Kingdom	2003	Homo sapiens	blood
GCA_900077455.1	FKFI00000000	SAMEA2273489	2016-04-13	e615	Enterobacter cloacae	Enterobacter xiangfangensis		97.1402	75.9	United Kingdom	2003	Homo sapiens	blood
GCA_900077465.1	FKFJ00000000	SAMEA2273199	2016-04-14	e621	Enterobacter cloacae	Enterobacter asburiae		96.723	73.7	United Kingdom	2003	Homo sapiens	blood
GCA_900077475.1	FKFL00000000	SAMEA2273202	2016-04-13	e628	Enterobacter cloacae	Enterobacter xiangfangensis		99.0386	93.6	United Kingdom	2003	Homo sapiens	blood
GCA_900077485.1	FKFK00000000	SAMEA2273201	2016-04-13	e627	Enterobacter cloacae	Enterobacter xiangfangensis		99.0265	93.1	United Kingdom	2003	Homo sapiens	blood
GCA_900077495.1	FKFM00000000	SAMEA2273203	2016-04-13	e629	Enterobacter cloacae	Enterobacter xiangfangensis		98.9658	93.1	United Kingdom	2003	Homo sapiens	blood
GCA_900077505.1	FKFO00000000	SAMEA2273488	2016-04-13	e638	Enterobacter cloacae	Enterobacter xiangfangensis		97.11	75.8	United Kingdom	2003	Homo sapiens	blood
GCA_900077515.1	FKFN00000000	SAMEA2273204	2016-04-13	e633	Enterobacter cloacae	Enterobacter xiangfangensis		97.1672	75.9	United Kingdom	2003	Homo sapiens	blood
GCA_900077525.1	FKFS00000000	SAMEA2273215	2016-04-13	e659	Enterobacter cloacae	Enterobacter hoffmannii		98.9335	93.5	United Kingdom	2003	Homo sapiens	blood
GCA_900077535.1	FKFP00000000	SAMEA2273205	2016-04-13	e647	Enterobacter cloacae	Enterobacter kobei		99.0327	94.2	United Kingdom	2003	Homo sapiens	blood
GCA_900077545.1	FKFQ00000000	SAMEA2273206	2016-04-13	e657	Enterobacter cloacae	Enterobacter asburiae		96.7267	73.8	United Kingdom	2003	Homo sapiens	blood
GCA_900077555.1	FKFR00000000	SAMEA2273480	2016-04-14	e660	Enterobacter cloacae	Enterobacter xiangfangensis		97.1324	75.7	United Kingdom	2003	Homo sapiens	blood
GCA_900077565.1	FKFU00000000	SAMEA2273124	2016-04-13	e67	Enterobacter cloacae	Enterobacter xiangfangensis		97.0583	75.7	United Kingdom	2001	Homo sapiens	blood
GCA_900077575.1	FKFX00000000	SAMEA2273222	2016-04-13	e698	Enterobacter cloacae	Enterobacter hoffmannii		98.981	92.9	United Kingdom	2003	Homo sapiens	blood
GCA_900077585.1	FKFT00000000	SAMEA2273223	2016-04-13	e703	Enterobacter cloacae	Enterobacter hoffmannii		98.9261	93	United Kingdom	2003	Homo sapiens	blood
GCA_900077595.1	FKFW00000000	SAMEA2273125	2016-04-13	e71	Enterobacter cloacae	Enterobacter xiangfangensis		97.0113	75.4	United Kingdom	2001	Homo sapiens	blood
GCA_900077605.1	FKFV00000000	SAMEA2273216	2016-04-13	e669	Enterobacter cloacae	Enterobacter asburiae		96.684	73.7	United Kingdom	2003	Homo sapiens	blood
GCA_900077615.1	FKGB00000000	SAMEA2273225	2016-04-13	e716	Enterobacter cloacae	Enterobacter xiangfangensis		99.0377	93.3	United Kingdom	2003	Homo sapiens	blood
GCA_900077625.1	FKGC00000000	SAMEA2273228	2016-04-13	e742	Enterobacter cloacae	Enterobacter hoffmannii		98.8742	93.1	United Kingdom	2003	Homo sapiens	blood
GCA_900077635.1	FKFY00000000	SAMEA2273226	2016-04-13	e722	Enterobacter cloacae	Enterobacter hoffmannii		99.0098	93	United Kingdom	2003	Homo sapiens	blood
GCA_900077645.1	FKFZ00000000	SAMEA2273229	2016-04-13	e745	Enterobacter cloacae	Enterobacter hoffmannii		98.9062	92.3	United Kingdom	2003	Homo sapiens	blood
GCA_900077655.1	FKGD00000000	SAMEA2273231	2016-04-13	e765	Enterobacter cloacae	Enterobacter xiangfangensis		99.0486	93.3	United Kingdom	2004	Homo sapiens	blood
GCA_900077665.1	FKGA00000000	SAMEA2273230	2016-04-13	e751	Enterobacter cloacae	Enterobacter xiangfangensis		97.1669	76.3	United Kingdom	2004	Homo sapiens	blood
GCA_900077675.1	FKGF00000000	SAMEA2273232	2016-04-13	e772	Enterobacter cloacae	Enterobacter kobei		98.8113	92.3	United Kingdom	2004	Homo sapiens	blood
GCA_900077685.1	FKGG00000000	SAMEA2273234	2016-04-13	e774	Enterobacter cloacae	Enterobacter xiangfangensis		97.1536	75.9	United Kingdom	2004	Homo sapiens	blood
GCA_900077695.1	FKGE00000000	SAMEA2273233	2016-04-13	e773	Enterobacter cloacae	Taxon_14	Enterobacter asburiae	95.6823	65.3	United Kingdom	2004	Homo sapiens	blood
GCA_900077705.1	FKGI00000000	SAMEA2273127	2016-04-13	e78	Enterobacter cloacae	Enterobacter xiangfangensis		97.0845	75.9	United Kingdom	2001	Homo sapiens	blood
GCA_900077715.1	FKGM00000000	SAMEA2273237	2016-04-14	e795	Enterobacter cloacae	Enterobacter xiangfangensis		97.0449	75.7	United Kingdom	2004	Homo sapiens	blood
GCA_900077725.1	FKGK00000000	SAMEA2273236	2016-04-13	e794	Enterobacter cloacae	Enterobacter asburiae		96.7368	73.6	United Kingdom	2004	Homo sapiens	blood
GCA_900077735.1	FKGH00000000	SAMEA2273235	2016-04-13	e783	Enterobacter cloacae	Enterobacter xiangfangensis		97.0535	75.7	United Kingdom	2004	Homo sapiens	blood
GCA_900077745.1	FKGJ00000000	SAMEA2273481	2016-04-13	e786	Enterobacter cloacae	Enterobacter xiangfangensis		97.1396	76.1	United Kingdom	2004	Homo sapiens	blood
GCA_900077755.1	FKGL00000000	SAMEA2273238	2016-04-13	e798	Enterobacter cloacae	Enterobacter xiangfangensis		97.1718	76.3	United Kingdom	2004	Homo sapiens	blood
GCA_900077765.1	FKGN00000000	SAMEA2273240	2016-04-13	e804	Enterobacter cloacae	Enterobacter xiangfangensis		97.0836	75.8	United Kingdom	2004	Homo sapiens	blood
GCA_900077775.1	FKGO00000000	SAMEA2273239	2016-04-13	e800	Enterobacter cloacae	Enterobacter asburiae		96.6333	73.6	United Kingdom	2004	Homo sapiens	blood
GCA_900077785.1	FKGP00000000	SAMEA2273241	2016-04-13	e806	Enterobacter cloacae	Enterobacter xiangfangensis		97.07	75.9	United Kingdom	2004	Homo sapiens	blood
GCA_900077795.1	FKGR00000000	SAMEA2273242	2016-04-13	e811	Enterobacter cloacae	Enterobacter xiangfangensis		97.1545	76.4	United Kingdom	2004	Homo sapiens	blood
GCA_900077805.1	FKGS00000000	SAMEA2273243	2016-04-13	e812	Enterobacter cloacae	Enterobacter xiangfangensis		99.1106	94.3	United Kingdom	2004	Homo sapiens	blood
GCA_900077815.1	FKGT00000000	SAMEA2273482	2016-04-13	e813	Enterobacter cloacae	Enterobacter xiangfangensis		97.1878	76	United Kingdom	2004	Homo sapiens	blood
GCA_900077825.1	FKGV00000000	SAMEA2273244	2016-04-13	e815	Enterobacter cloacae	Enterobacter xiangfangensis		97.0107	75.5	United Kingdom	2004	Homo sapiens	blood
GCA_900077835.1	FKGY00000000	SAMEA2273245	2016-04-13	e818	Enterobacter cloacae	Enterobacter xiangfangensis		97.083	75.8	United Kingdom	2004	Homo sapiens	blood
GCA_900077845.1	FKGU00000000	SAMEA2273246	2016-04-13	e829	Enterobacter cloacae	Enterobacter xiangfangensis		99.0926	93.7	United Kingdom	2004	Homo sapiens	blood
GCA_900077855.1	FKGX00000000	SAMEA2273247	2016-04-13	e832	Enterobacter cloacae	Enterobacter xiangfangensis		99.2267	94.4	United Kingdom	2004	Homo sapiens	blood
GCA_900077865.1	FKGZ00000000	SAMEA2273248	2016-04-13	e833	Enterobacter cloacae	Enterobacter xiangfangensis		97.0641	75.6	United Kingdom	2004	Homo sapiens	blood
GCA_900077875.1	FKHA00000000	SAMEA2273249	2016-04-13	e840	Enterobacter cloacae	Enterobacter xiangfangensis		97.1006	76.2	United Kingdom	2004	Homo sapiens	blood
GCA_900077885.1	FKHB00000000	SAMEA2273250	2016-04-13	e841	Enterobacter cloacae	Enterobacter hoffmannii		99.022	93.3	United Kingdom	2004	Homo sapiens	blood
GCA_900077895.1	FKHD00000000	SAMEA2273128	2016-04-13	e85	Enterobacter cloacae	Enterobacter xiangfangensis		97.1618	76.3	United Kingdom	2001	Homo sapiens	blood
GCA_900077905.1	FKHE00000000	SAMEA2273253	2016-04-13	e854	Enterobacter cloacae	Enterobacter hoffmannii		99.0478	93.5	United Kingdom	2004	Homo sapiens	blood
GCA_900077915.1	FKHC00000000	SAMEA2273252	2016-04-13	e843	Enterobacter cloacae	Enterobacter xiangfangensis		97.0304	75.6	United Kingdom	2004	Homo sapiens	blood
GCA_900077925.1	FKHG00000000	SAMEA2273255	2016-04-13	e864	Enterobacter cloacae	Enterobacter ludwigii		98.8178	91.2	United Kingdom	2004	Homo sapiens	blood
GCA_900077935.1	FKHH00000000	SAMEA2273256	2016-04-13	e871	Enterobacter cloacae	Enterobacter xiangfangensis		99.0125	93.2	United Kingdom	2004	Homo sapiens	blood
GCA_900077945.1	FKHJ00000000	SAMEA2273258	2016-04-13	e878	Enterobacter cloacae	Enterobacter xiangfangensis		99.0068	93.1	United Kingdom	2004	Homo sapiens	blood
GCA_900077955.1	FKHF00000000	SAMEA2273254	2016-04-13	e856	Enterobacter cloacae	Enterobacter xiangfangensis		97.071	76.1	United Kingdom	2004	Homo sapiens	blood
GCA_900077965.1	FKHK00000000	SAMEA2273259	2016-04-13	e880	Enterobacter cloacae	Enterobacter hoffmannii		98.8889	91.9	United Kingdom	2004	Homo sapiens	blood
GCA_900077975.1	FKHM00000000	SAMEA2273261	2016-04-13	e894	Enterobacter cloacae	Enterobacter xiangfangensis		97.1393	75.9	United Kingdom	2004	Homo sapiens	blood
GCA_900077985.1	FKHI00000000	SAMEA2273260	2016-04-13	e884	Enterobacter cloacae	Enterobacter xiangfangensis		97.0369	75.7	United Kingdom	2004	Homo sapiens	blood
GCA_900077995.1	FKHL00000000	SAMEA2273483	2016-04-13	e888	Enterobacter cloacae	Enterobacter hoffmannii		99.0818	93.3	United Kingdom	2004	Homo sapiens	blood
GCA_900078005.1	FKHN00000000	SAMEA2273262	2016-04-13	e901	Enterobacter cloacae	Enterobacter xiangfangensis		97.1193	75.6	United Kingdom	2004	Homo sapiens	blood
GCA_900078015.1	FKHO00000000	SAMEA2273263	2016-04-13	e903	Enterobacter cloacae	Enterobacter xiangfangensis		97.09	75.8	United Kingdom	2004	Homo sapiens	blood
GCA_900078025.1	FKHQ00000000	SAMEA2273264	2016-04-13	e912	Enterobacter cloacae	Enterobacter xiangfangensis		99.0523	93.5	United Kingdom	2004	Homo sapiens	blood
GCA_900078035.1	FKHP00000000	SAMEA2273265	2016-04-13	e914	Enterobacter cloacae	Enterobacter xiangfangensis		97.0966	76.1	United Kingdom	2004	Homo sapiens	blood
GCA_900078045.1	FKHS00000000	SAMEA2273267	2016-04-13	e917	Enterobacter cloacae	Enterobacter roggenkampii		98.2331	86.2	United Kingdom	2004	Homo sapiens	blood
GCA_900078055.1	FKHT00000000	SAMEA2273268	2016-04-13	e926	Enterobacter cloacae	Enterobacter xiangfangensis		96.9583	75.4	United Kingdom	2004	Homo sapiens	blood
GCA_900078065.1	FKHR00000000	SAMEA2273266	2016-04-13	e915	Enterobacter cloacae	Enterobacter xiangfangensis		97.1642	76	United Kingdom	2004	Homo sapiens	blood
GCA_900078075.1	FKHU00000000	SAMEA2273269	2016-04-13	e929	Enterobacter cloacae	Enterobacter xiangfangensis		99.1084	93.9	United Kingdom	2004	Homo sapiens	blood
GCA_900078085.1	FKHY00000000	SAMEA2273484	2016-04-13	e939	Enterobacter cloacae	Enterobacter xiangfangensis		97.094	75.8	United Kingdom	2004	Homo sapiens	blood
GCA_900078095.1	FKHV00000000	SAMEA2273270	2016-04-13	e950	Enterobacter cloacae	Enterobacter xiangfangensis		97.0061	75.7	United Kingdom	2004	Homo sapiens	blood
GCA_900078105.1	FKHW00000000	SAMEA2273271	2016-04-14	e953	Enterobacter cloacae	Enterobacter hoffmannii		98.9293	92.4	United Kingdom	2004	Homo sapiens	blood
GCA_900078115.1	FKHX00000000	SAMEA2273272	2016-04-13	e965	Enterobacter cloacae	Enterobacter xiangfangensis		97.1747	75.9	United Kingdom	2004	Homo sapiens	blood
GCA_900078125.1	FKIA00000000	SAMEA2273273	2016-04-13	e967	Enterobacter cloacae	Enterobacter hoffmannii		99.0332	93	United Kingdom	2004	Homo sapiens	blood
GCA_900078135.1	FKHZ00000000	SAMEA2273275	2016-04-13	e970	Enterobacter cloacae	Enterobacter hoffmannii		99.0392	93	United Kingdom	2004	Homo sapiens	blood
GCA_900078145.1	FKIC00000000	SAMEA2273278	2016-04-13	e978	Enterobacter cloacae	Enterobacter xiangfangensis		97.0879	75.8	United Kingdom	2004	Homo sapiens	blood
GCA_900078155.1	FKID00000000	SAMEA2273279	2016-04-13	e985	Enterobacter cloacae	Enterobacter xiangfangensis		97.1674	75.9	United Kingdom	2004	Homo sapiens	blood
GCA_900078165.1	FKIB00000000	SAMEA2273277	2016-04-13	e977	Enterobacter cloacae	Enterobacter bugandensis		98.5411	88.8	United Kingdom	2004	Homo sapiens	blood
GCA_900078855.1	FKLS00000000	SAMEA3181516	2016-05-19	3380STDY6027363	Enterobacter kobei	Enterobacter kobei		98.7138	92.1	United Kingdom	1800/2014	environmental	wastewater
GCA_900102705.1	FMVY00000000	SAMN03159368	2016-10-17	NFIX45	Enterobacter sp.	Enterobacter xiangfangensis		97.2282	76.2	NA	NA	NA	NA
GCA_900110475.1	FODW00000000	SAMN03159286	2016-10-31	NFIX58	Enterobacter sp.	Enterobacter quasiroggenkampii		98.4457	88.4	NA	NA	NA	NA
GCA_900113755.1	FOQN00000000	SAMN03159336	2016-11-02	NFIX59	Enterobacter sp.	Taxon_2	Enterobacter quasiroggenkampii	95.0652	59.9	NA	NA	NA	NA
GCA_900116015.1	FOYH00000000	SAMN04487773	2016-11-02	KPR-6	Enterobacter sp.	Taxon_P	Pseudescherichia vulneris	82.3617	23.8	NA	NA	NA	NA
GCA_900142835.1	FRCI00000000	SAMN05428986	2016-12-03	PDC34	Enterobacter sp.	Enterobacter ludwigii		98.7418	90.4	NA	NA	NA	NA
GCA_900156955.1	FTPH00000000	SAMEA50546668	2019-01-12	Kh17	Enterobacter cloacae	Taxon_Q	Pseudescherichia vulneris	82.3726	23.8	NA	NA	NA	NA
GCA_900177445.1	LT840187	SAMN04487932	2017-04-19	DG6	Enterobacter cloacae	Enterobacter xiangfangensis		97.1299	76.1	NA	NA	NA	NA
GCA_900180435.1	FXLQ00000000	SAMEA103972944	2017-04-27	Enterobacter muelleri JM-458T	Enterobacter asburiae	Enterobacter asburiae		97.1466	77	NA	NA	NA	NA
GCA_900185885.1	FYBC00000000	SAMEA104113917	2017-06-15	Enterobacter kobei DSM27110T	Enterobacter kobei	Taxon_Q	Leclercia adecarboxylata	82.3242	23.1	NA	NA	NA	NA
GCA_900185895.1	FYBD00000000	SAMEA104113918	2017-06-15	Enterobacter ludwigii DSM16688T	Enterobacter ludwigii	Enterobacter ludwigii		100	100	NA	NA	NA	NA
GCA_900185905.1	FYBA00000000	SAMEA104113916	2017-06-15	Enterobacter cancerogenus ATCC33241	Enterobacter cancerogenus	Enterobacter cancerogenus		100	100	NA	NA	NA	NA
GCA_900185925.1	FYBF00000000	SAMEA104113921	2017-06-15	Enterobacter xiangfangensis LMG 27195T	Enterobacter hormaechei subsp. xiangfangensis	Enterobacter xiangfangensis		100	100	NA	NA	NA	NA
GCA_900185935.1	FYBB00000000	SAMEA104113920	2017-06-15	Enterobacter soli LMG 25861T	Enterobacter soli	Enterobacter soli		100	100	NA	NA	NA	NA
GCA_900215375.1	OBEF00000000	SAMN02744775	2017-09-28	CC120223-11	Enterobacter sp.	Taxon_R	Scandinavium goeteborgense	85.3606	28.2	NA	NA	NA	NA
GCA_900232975.1	OETD00000000	SAMEA104353277	2018-01-02	Enter_horma1_M	Enterobacter hormaechei	Enterobacter xiangfangensis		99.0744	93.5	NA	NA	NA	NA
GCA_900322715.1	LT991954	SAMEA104700146	2018-03-23	C309	Enterobacter hormaechei subsp. steigerwaltii	Enterobacter xiangfangensis		97.0901	76.3	France	2015	Homo sapiens	hospital
GCA_900322725.1	LT991957	SAMEA104700141	2018-03-23	C45	Enterobacter cloacae complex sp.	Enterobacter quasihormaechei		98.6001	89.9	France	2014	Homo sapiens	hospital
GCA_900324475.1	LT992502	SAMEA104711314	2018-04-04	EB-247	Enterobacter bugandensis	Enterobacter bugandensis		100	100	Tanzania	2010-01-05	Homo sapiens	blood
GCA_900447185.1	UFYI00000000	SAMEA2612494	2018-08-01	NCTC12123	Enterobacter asburiae	Enterobacter asburiae		99.8593	99.2	NA	1800/2017	NA	not available: to be reported later
GCA_900447305.1	UGIT00000000	SAMEA2709034	2018-08-01	NCTC13405	Enterobacter cloacae	Enterobacter xiangfangensis		97.2083	76.1	NA	1800/2017	NA	not available: to be reported later
GCA_900447335.1	UGIN00000000	SAMEA2709018	2018-08-01	NCTC11579	Enterobacter cloacae	Enterobacter hoffmannii		99.0077	93.5	NA	1800/2017	NA	not available: to be reported later
GCA_900447375.1	UARJ00000000	SAMEA104167220	2018-06-30	NCTC11593	Enterobacter cloacae	Enterobacter xiangfangensis		97.0873	75.9	NA	1900/1983	NA	Wound swab
GCA_900447465.1	UGIS00000000	SAMEA2742603	2018-08-01	NCTC13464	Enterobacter cloacae	Enterobacter hoffmannii		99.0358	93.4	NA	1800/2017	NA	not available: to be reported later
GCA_900447525.1	UGIV00000000	SAMEA2709019	2018-08-01	NCTC11588	Enterobacter cloacae	Enterobacter xiangfangensis		97.1667	76	NA	1800/2017	NA	not available: to be reported later
GCA_900447605.1	UGJB00000000	SAMEA2665126	2018-08-01	NCTC10005	Enterobacter cloacae	Enterobacter cloacae		99.8334	99	NA	1800/2017	NA	not available: to be reported later
GCA_900447645.1	UGIL00000000	SAMEA3443780	2018-08-01	NCTC13406	Enterobacter cloacae	Enterobacter xiangfangensis		97.1594	75.9	United Kingdom: London	1987	NA	not available: to be reported later
GCA_900465085.1	UBIM00000000	SAMEA4693175	2018-06-29	17604	Enterobacter cloacae	Enterobacter xiangfangensis		99.0911	93.3	Croatia	2017-08-23	Homo sapiens	urine, oncology
GCA_900465105.1	UBIN00000000	SAMEA4693176	2018-06-29	Homo sapiens	Enterobacter cloacae	Enterobacter xiangfangensis		99.1258	93.9	Croatia	2016	Homo sapiens	urine, ICU
GCA_900497145.1	LS999206	SAMEA4785257	2019-01-29	EC-TO80	Enterobacter cloacae	Enterobacter xiangfangensis		97.114	75.9	NA	NA	NA	NA
GCA_900559065.1	UNXN00000000	SAMEA1972464	2019-09-11	2485STDY5438374	Enterobacter kobei	Enterobacter cloacae		98.7298	91.3	United Kingdom	1800/2014	Homo sapiens	not available
GCA_900635705.1	LR134164	SAMEA2709017	2018-12-20	NCTC11571	Enterobacter cloacae	Enterobacter hoffmannii		99.1018	93.4	NA	1800/2017	NA	not available: to be reported later
GCA_900706785.1	CAADIW000000000	SAMEA2548140	2019-03-16	NCTC12126	Enterobacter cancerogenus	Enterobacter cancerogenus		98.5071	88.9	NA	1800/2017	Homo sapiens	Arm wound
GCA_901485125.1	CABEFV000000000	SAMEA5603555	2019-05-29	ecl_co_nctc_13925	Enterobacter cloacae	Taxon_6	Enterobacter bugandensis	95.5244	63.1	NA	NA	NA	NA
GCA_902158805.1	CABGHO000000000	SAMEA104567417	2019-07-08	4928STDY7071307	Enterobacter cloacae	Enterobacter hoffmannii		98.9289	92.4	United Kingdom	2018	Homo sapiens	faecal
GCA_902159655.1	CABGKT000000000	SAMEA104567420	2019-07-08	4928STDY7071310	Enterobacter cloacae	Enterobacter asburiae		96.718	73.8	United Kingdom	2018	Homo sapiens	faecal
GCA_902160055.1	CABGMI000000000	SAMEA104567496	2019-07-08	4928STDY7071387	Enterobacter cloacae	Enterobacter kobei		98.7152	91.6	United Kingdom	2018	Homo sapiens	faecal
GCA_902160065.1	CABGMO000000000	SAMEA104567497	2019-07-08	4928STDY7071388	Enterobacter cloacae	Enterobacter kobei		98.6908	91.4	United Kingdom	2018	Homo sapiens	faecal
GCA_902160095.1	CABGMK000000000	SAMEA104567498	2019-07-08	4928STDY7071389	Enterobacter cloacae	Enterobacter kobei		98.7091	91.4	United Kingdom	2018	Homo sapiens	faecal
GCA_902160145.1	CABGMS000000000	SAMEA104567507	2019-07-08	4928STDY7071396	Enterobacter cloacae	Enterobacter xiangfangensis		99.0694	93.3	United Kingdom	2018	Homo sapiens	faecal
GCA_902160155.1	CABGMZ000000000	SAMEA104567508	2019-07-08	4928STDY7071397	Enterobacter cloacae	Enterobacter xiangfangensis		99.0191	93.2	United Kingdom	2018	Homo sapiens	faecal
GCA_902160205.1	CABGMU000000000	SAMEA104567513	2019-07-08	4928STDY7071402	Enterobacter cloacae	Enterobacter hoffmannii		98.9875	93.5	United Kingdom	2018	Homo sapiens	faecal
GCA_902160255.1	CABGNJ000000000	SAMEA104567518	2019-07-08	4928STDY7071407	Enterobacter cloacae	Enterobacter hoffmannii		98.9425	93.5	United Kingdom	2018	Homo sapiens	faecal
GCA_902160395.1	CABGNM000000000	SAMEA104567534	2019-07-08	4928STDY7071426	Enterobacter cloacae	Enterobacter hoffmannii		98.9815	93.1	United Kingdom	2018	Homo sapiens	faecal
GCA_902160435.1	CABGNU000000000	SAMEA104567536	2019-07-08	4928STDY7071428	Enterobacter cloacae	Enterobacter hoffmannii		99.0008	93.2	United Kingdom	2018	Homo sapiens	faecal
GCA_902160625.1	CABGOH000000000	SAMEA104567555	2019-07-08	4928STDY7071447	Enterobacter cloacae	Enterobacter hoffmannii		99.0179	92.8	United Kingdom	2018	Homo sapiens	faecal
GCA_902161075.1	CABGQJ000000000	SAMEA104567607	2019-07-08	4928STDY7071500	Enterobacter cloacae	Enterobacter hoffmannii		98.965	93.1	United Kingdom	2018	Homo sapiens	faecal
GCA_902161165.1	CABGQC000000000	SAMEA104567621	2019-07-08	4928STDY7071514	Enterobacter cloacae	Enterobacter hoffmannii		98.963	93.1	United Kingdom	2018	Homo sapiens	faecal
GCA_902161255.1	CABGQY000000000	SAMEA104567634	2019-07-08	4928STDY7071527	Enterobacter cloacae	Enterobacter hoffmannii		98.9435	92.7	United Kingdom	2018	Homo sapiens	faecal
GCA_902161265.1	CABGQU000000000	SAMEA104567635	2019-07-08	4928STDY7071528	Enterobacter cloacae	Enterobacter hoffmannii		98.9376	92.7	United Kingdom	2018	Homo sapiens	faecal
GCA_902161295.1	CABGRB000000000	SAMEA104567636	2019-07-08	4928STDY7071529	Enterobacter cloacae	Enterobacter hoffmannii		98.9524	92.8	United Kingdom	2018	Homo sapiens	faecal
GCA_902161535.1	CABGRY000000000	SAMEA104567668	2019-07-08	4928STDY7071562	Enterobacter cloacae	Enterobacter bugandensis		98.4376	86.8	United Kingdom	2018	Homo sapiens	faecal
GCA_902162055.1	CABGTV000000000	SAMEA104567732	2019-07-08	4928STDY7071627	Enterobacter cloacae	Enterobacter hoffmannii		98.9716	93	United Kingdom	2018	Homo sapiens	faecal
GCA_902162125.1	CABGUG000000000	SAMEA104567738	2019-07-08	4928STDY7071633	Enterobacter cloacae	Enterobacter xiangfangensis		97.0782	75.8	United Kingdom	2018	Homo sapiens	faecal
GCA_902162425.1	CABGVS000000000	SAMEA104567246	2019-07-11	4928STDY7071135	Enterobacter cloacae	Enterobacter hoffmannii		99.028	92.8	United Kingdom	2018	Homo sapiens	faecal
GCA_902162485.1	CABGVO000000000	SAMEA104567247	2019-07-11	4928STDY7071136	Enterobacter cloacae	Enterobacter ludwigii		98.7453	91.1	United Kingdom	2018	Homo sapiens	faecal
GCA_902162535.1	CABGVX000000000	SAMEA104567250	2019-07-11	4928STDY7071139	Enterobacter cloacae	Enterobacter ludwigii		98.7364	91.2	United Kingdom	2018	Homo sapiens	faecal
GCA_902162545.1	CABGVZ000000000	SAMEA104567251	2019-07-11	4928STDY7071140	Enterobacter cloacae	Enterobacter ludwigii		98.757	91.1	United Kingdom	2018	Homo sapiens	faecal
GCA_902162555.1	CABGVW000000000	SAMEA104567249	2019-07-11	4928STDY7071138	Enterobacter cloacae	Enterobacter ludwigii		98.7345	91.2	United Kingdom	2018	Homo sapiens	faecal
GCA_902162585.1	CABGWK000000000	SAMEA104567255	2019-07-11	4928STDY7071156	Enterobacter cloacae	Enterobacter hoffmannii		99.026	93.5	United Kingdom	2018	Homo sapiens	faecal
GCA_902162615.1	CABGWI000000000	SAMEA104567278	2019-07-11	4928STDY7071167	Enterobacter cloacae	Enterobacter hoffmannii		98.973	92.6	United Kingdom	2018	Homo sapiens	faecal
GCA_902162625.1	CABGWF000000000	SAMEA104567260	2019-07-11	4928STDY7071161	Enterobacter cloacae	Enterobacter hoffmannii		98.9826	93.2	United Kingdom	2018	Homo sapiens	faecal
GCA_902162665.1	CABGWC000000000	SAMEA104567253	2019-07-11	4928STDY7071154	Enterobacter cloacae	Enterobacter hoffmannii		99.0022	93.6	United Kingdom	2018	Homo sapiens	faecal
GCA_902162715.1	CABGWJ000000000	SAMEA104567279	2019-07-11	4928STDY7071168	Enterobacter cloacae	Enterobacter hoffmannii		98.9732	92.7	United Kingdom	2018	Homo sapiens	faecal
GCA_902162755.1	CABGWS000000000	SAMEA104567285	2019-07-11	4928STDY7071174	Enterobacter cloacae	Enterobacter hoffmannii		98.8571	91.8	United Kingdom	2018	Homo sapiens	faecal
GCA_902162895.1	CABGXB000000000	SAMEA104567302	2019-07-11	4928STDY7071191	Enterobacter cloacae	Enterobacter roggenkampii		98.3731	86.6	United Kingdom	2018	Homo sapiens	faecal
GCA_902162925.1	CABGXJ000000000	SAMEA104567301	2019-07-11	4928STDY7071190	Enterobacter cloacae	Enterobacter roggenkampii		98.3936	86.6	United Kingdom	2018	Homo sapiens	faecal
GCA_902163285.1	CABGYR000000000	SAMEA4608437	2019-07-11	4928STDY7071690	Enterobacter cloacae	Enterobacter xiangfangensis		97.0044	75.7	United Kingdom	2018	Homo sapiens	faecal
GCA_902163425.1	CABGZE000000000	SAMEA4608448	2019-07-11	4928STDY7071702	Enterobacter cloacae	Enterobacter dissolvens		98.7812	90.9	United Kingdom	2018	Homo sapiens	faecal
GCA_902164575.1	CABHDQ000000000	SAMEA104694377	2019-07-11	4928STDY7387740	Enterobacter cloacae	Enterobacter hoffmannii		99.0844	93.5	United Kingdom	2018	Homo sapiens	faecal
GCA_902164655.1	LR607337	SAMEA104567452	2019-07-09	4928STDY7071342	Enterobacter cloacae	Enterobacter hoffmannii		98.9339	92.5	United Kingdom	2018	Homo sapiens	faecal
GCA_902164705.1	LR607332	SAMEA104567451	2019-07-09	4928STDY7071341	Enterobacter cloacae	Enterobacter hoffmannii		98.9128	92.5	United Kingdom	2018	Homo sapiens	faecal
GCA_902165275.1	CABHGF000000000	SAMEA104694442	2019-07-11	4928STDY7387803	Enterobacter cloacae	Enterobacter kobei		99.1148	94.8	United Kingdom	2018	Homo sapiens	faecal
GCA_902166065.1	CABHIY000000000	SAMEA4623340	2019-07-11	4928STDY7387925	Enterobacter cloacae	Enterobacter roggenkampii		98.4038	86.6	United Kingdom	2018	Homo sapiens	faecal
GCA_902166165.1	CABHJI000000000	SAMEA4623362	2019-07-11	4928STDY7387954	Enterobacter cloacae	Enterobacter hoffmannii		99.0256	93.6	United Kingdom	2018	Homo sapiens	faecal
GCA_902166215.1	CABHJK000000000	SAMEA4623351	2019-07-11	4928STDY7387943	Enterobacter cloacae	Enterobacter roggenkampii		98.4781	88.1	United Kingdom	2018	Homo sapiens	faecal
GCA_902166235.1	CABHJX000000000	SAMEA104567218	2019-07-11	4928STDY7071107	Enterobacter cloacae	Enterobacter roggenkampii		98.5024	88.1	United Kingdom	2018	Homo sapiens	faecal
GCA_902166245.1	CABHJV000000000	SAMEA104567222	2019-07-11	4928STDY7071111	Enterobacter cloacae	Enterobacter hoffmannii		99.0241	93.2	United Kingdom	2018	Homo sapiens	faecal
GCA_902166375.1	LR607344	SAMEA104567754	2019-07-09	4928STDY7071648	Enterobacter cloacae	Enterobacter hoffmannii		98.894	93	United Kingdom	2018	Homo sapiens	faecal
GCA_902166405.1	LR607347	SAMEA104567259	2019-07-09	4928STDY7071160	Enterobacter cloacae	Enterobacter hoffmannii		98.9808	92.7	United Kingdom	2018	Homo sapiens	faecal
GCA_902166455.1	LR607339	SAMEA104567284	2019-07-09	4928STDY7071173	Enterobacter cloacae	Enterobacter hoffmannii		99.0134	93.2	United Kingdom	2018	Homo sapiens	faecal
GCA_902166485.1	LR607340	SAMEA104567276	2019-07-09	4928STDY7071152	Enterobacter cloacae	Enterobacter xiangfangensis		97.0473	75.7	United Kingdom	2018	Homo sapiens	faecal
GCA_902166595.1	LR607364	SAMEA104694437	2019-07-09	4928STDY7387798	Enterobacter cloacae	Enterobacter xiangfangensis		97.1101	75.8	United Kingdom	2018	Homo sapiens	faecal
GCA_902166715.1	LR607370	SAMEA104694383	2019-07-09	4928STDY7387746	Enterobacter cloacae	Enterobacter hoffmannii		98.9962	92.9	United Kingdom	2018	Homo sapiens	faecal
GCA_902166805.1	LR607379	SAMEA104694389	2019-07-09	4928STDY7387752	Enterobacter cloacae	Enterobacter hoffmannii		98.9446	92.7	United Kingdom	2018	Homo sapiens	faecal
GCA_902362215.1	CABIVX000000000	SAMEA5849516	2019-08-22	MGYG-HGUT-00015	Enterobacter mori	Enterobacter mori		97.6257	79.7	United Kingdom	NA	Homo sapiens	human gut
GCA_902373965.1	CABKNU000000000	SAMEA5850821	2019-08-22	MGYG-HGUT-01318	Enterobacter cancerogenus	Enterobacter cancerogenus		98.6696	90.9	NA	NA	NA	human gut
GCA_902375915.1	CABKVX000000000	SAMEA5851039	2019-08-22	MGYG-HGUT-01536	Enterobacter timonensis	Enterobacter timonensis		100	100	NA	NA	Homo sapiens	human gut
GCA_902387735.1	CABMND000000000	SAMEA5852003	2019-08-16	MGYG-HGUT-02498	Enterobacter cloacae	Enterobacter sichuanensis		98.593	89.4	Singapore	NA	Homo sapiens	human gut
GCA_902387755.1	CABMNQ000000000	SAMEA5852007	2019-08-16	MGYG-HGUT-02502	Enterobacter cloacae	Taxon_4	Enterobacter chengduensis	95.7193	65	NA	NA	Homo sapiens	human gut
GCA_902387775.1	CABMNF000000000	SAMEA5852005	2019-08-16	MGYG-HGUT-02500	Enterobacter cloacae	Enterobacter cloacae		98.4899	89.6	NA	NA	Homo sapiens	human gut
GCA_902387805.1	CABMNG000000000	SAMEA5852006	2019-08-16	MGYG-HGUT-02501	Enterobacter cloacae	Taxon_8	Enterobacter quasiroggenkampii	94.4628	56.5	NA	NA	Homo sapiens	human gut
GCA_902387855.1	CABMNO000000000	SAMEA5852004	2019-08-16	MGYG-HGUT-02499	Enterobacter cloacae	Enterobacter roggenkampii		98.4547	88	Singapore	NA	Homo sapiens	human gut
GCA_902387865.1	CABMNI000000000	SAMEA5852008	2019-08-16	MGYG-HGUT-02503	Enterobacter cloacae	Enterobacter ludwigii		98.7198	91.3	Australia	NA	Homo sapiens	human gut
GCA_902387985.1	CABMNW000000000	SAMEA5852024	2019-08-16	MGYG-HGUT-02519	Enterobacter asburiae	Enterobacter asburiae		96.8409	74.1	NA	NA	Homo sapiens	human gut
